# Supplementary material for: Association between quantitative flow ratio and clinical outcomes in multivessel disease STEMI patients with diabetes mellitus
Source: PLoS One. 2024 Dec 5;19(12):e0313892. doi: 10.1371/journal.pone.0313892 (PMC11620408; doi:10.1371/journal.pone.0313892)
Supplement: S6 Table — (XLSX) [file pone.0313892.s007.xlsx]

## Sheet: Sheet1
#	age	gender	weight	current smoking	hypertension	dyslipidemia	chronic kidney diseases	previous MI	previous PCI	creatinine	hemoglobinA1c	peak cardiac troponin I	b-type natriuretic peptide	ejection fraction	total Cholesterol	triglyceride	low-density lipoprotein cholesterol	high-density lipoprotein cholesterol	fasting blood glucose	value for left anterior descending artery	value for left anterior descending artery branch	value for left circumflex artery	value for left circumflex artery branch	value for right coronary artery	value for right coronary artery branch	coronary Thromboembolism	coronary collateral circulation	coronary artery tortuosity	coronary calcification	thrombus aspiration	number of coronary stents	coronary stent diameter	coronary stent length	coronary stent diameter	coronary stent length	coronary stent diameter	coronary stent length	coronary stent diameter	coronary stent length	percutaneous transluminal coronary angioplasty
1	42	1	80	1	1	1	0	0	0	69	13.9	54.406	988	62	5.31	2.16	2.86	1.38	17	0.82	0.99	0.7	0.99	0.68	1	0	0	0	0	0	2	2.5	28	3	26	0	0	0	0	0
2	66	0.85	75	0	1	1	0	0	0	60	7.9	103.148	596	64	6.08	0.89	4.25	1.37	18.8	0.73	0.98	0.81	1	0.72	0.99	1	0	0	0	0	2	2.5	28	3	28	0	0	0	0	0
3	63	0.85	60	1	1	1	0	0	0	55	5.7	106.58	273	63	5.61	0.55	2.96	2.04	6.92	0.82	1	0.95	0.82	0.94	1	1	0	0	0	0	1	3	23	0	0	0	0	0	0	0
4	73	1	70	1	1	0	1	1	0	246	5.4	34.789	1767	63	2.55	0.84	1.43	1.18	4.78	0.82	0.98	1	1	0.61	0.99	1	0	0	0	1	1	3.5	28	0	0	0	0	0	0	0
5	74	0.85	50	0	1	0	1	0	0	67	5.5	64.82	410	60	4.11	1.51	2.37	1.21	5.1	0.82	0.99	1	0.78	0.63	0.99	1	0	0	0	1	1	2.75	36	0	0	0	0	0	0	0
6	59	1	65	1	1	1	1	0	0	116	5.5	60.182	36	47	5.75	1.25	3.84	1.27	7.07	0.74	0.84	0.82	0.99	0.72	0.99	1	0	0	0	0	1	2.75	23	0	0	0	0	0	0	0
7	58	0.85	60	0	0	1	0	0	0	62	6.1	11.506	572	62	6.37	1.04	4.09	1.51	4.86	0.81	0.99	0.99	0.99	0.73	0.99	1	0	0	0	1	2	2.5	28	3	28	0	0	0	0	0
8	60	1	75	1	1	1	0	0	0	64	8.9	82.826	518	62	5.07	3.46	2.76	1.32	14.84	0.76	0.93	0.74	0.99	0.67	0.99	1	0	0	0	0	2	3.5	28	3.5	28	0	0	0	0	0
9	59	1	70	0	0	1	0	0	0	100	5.1	26.651	8152	53	5.01	1.89	1.72	0.97	4.41	0.8	0.99	0.74	0.77	0.64	0.99	1	0	0	0	1	2	2.75	36	3	18	0	0	0	0	0
10	59	0.85	67	0	1	1	0	0	0	81	5.3	54.095	682	60	6.36	1.36	3.66	1.3	4.56	0.86	0.99	0.98	0.99	0.67	0.99	1	0	0	0	0	1	3	28	0	0	0	0	0	0	0
11	72	0.85	60	1	1	0	1	0	0	72	5.6	49.716	1264	58	3.81	1.56	2.25	1.07	4.07	0.97	0.99	0.93	0.99	0.72	0.99	1	0	0	0	1	1	2.75	18	0	0	0	0	0	0	0
12	56	1	70	0	1	1	0	0	0	101	5.4	346.687	1193	62	5.04	2.35	3.11	1.32	8.22	0.74	0.99	1	0.99	0.57	0.99	1	0	0	0	0	1	3	15	0	0	0	0	0	0	0
13	79	0.85	55	1	1	1	0	0	0	46	6.7	59.314	1218	61	6.26	1.61	4.19	1.18	10.7	0.92	0.82	0.92	0.99	0.76	0.99	1	0	0	1	0	1	3	18	0	0	0	0	0	0	0
14	69	1	70	1	1	0	1	1	0	235	6.1	107.691	4670	51	2.95	1.03	1.25	1.42	7.56	0.82	0.99	0.69	0.99	1	0.99	1	0	0	0	0	1	2.75	13	0	0	0	0	0	0	0
15	79	1	65	0	0	1	1	0	0	97	5.6	109.185	3371	57	3.96	1.32	2.5	1.03	4.97	0.65	0.99	0.96	0.99	0.85	0.99	0	0	0	0	1	1	3	23	0	0	0	0	0	0	0
16	53	1	65	0	0	1	0	0	0	63	5	37.489	1669	60	6.56	2.68	3.88	1.14	7.03	0.66	0.99	0.82	0.99	0.82	0.99	1	0	0	0	0	2	2.75	28	3	18	0	0	0	0	0
17	45	1	70	0	0	1	0	0	0	69	5.6	84.509	847	65	6.89	1.43	3.03	1.02	5.23	0.74	0.99	0.71	0.69	0.99	0.99	1	0	0	0	1	3	3	30	3	18	2.75	30	0	0	0
18	49	1	70	1	1	1	0	0	0	75	5.3	78.414	806	55	5.86	1.58	3.85	1.28	5.56	0.65	0.99	0.75	0.99	0.99	0.99	1	0	0	0	1	1	2.75	30	0	0	0	0	0	0	0
19	76	0.85	55	0	0	0	1	0	0	71	5.8	59.38	1155	51	4.22	0.87	2.54	1.18	17.54	0.83	0.99	0.99	0.99	0.57	0.99	1	0	0	0	0	1	3.5	28	0	0	0	0	0	0	0
20	52	1	70	0	0	1	0	0	0	59	10.1	13.706	11	59	8.27	3.72	4.91	1.16	19.27	0.82	0.99	0.74	0.99	0.78	0.99	0	0	0	0	0	1	2.5	28	0	0	0	0	0	0	0
21	68	1	70	1	1	0	0	0	0	76	5.5	21.394	222	62	3.71	1.2	1.91	1.36	5.21	0.83	0.99	0.96	0.99	0.74	0.99	1	0	0	0	1	1	4	15	0	0	0	0	0	0	0
22	49	0.85	60	0	1	1	0	0	0	48	5.8	66.714	71	62	4.3	2.4	1.19	0.84	6.9	0.56	0.99	0.84	0.99	0.99	0.99	0	0	0	0	0	1	3	28	0	0	0	0	0	0	0
23	66	1	70	0	0	1	0	0	0	90	5.6	18.083	569	62	6.11	1.6	3.86	1.57	7.95	0.82	0.99	0.99	0.99	0.52	0.99	1	0	0	0	0	1	3.5	18	0	0	0	0	0	0	0
24	53	1	70	1	0	1	0	0	1	70	11.2	1.305	39	62	5.83	1.43	3.82	1.14	11.8	0.78	0.99	0.79	0.99	0.71	0.99	0	0	0	0	0	1	2.5	36	0	0	0	0	0	0	0
25	54	1	70	1	1	1	0	0	0	74	5.3	58.046	507	61	3.46	1.85	2.05	0.87	4.99	0.88	0.99	0.99	0.99	0.67	0.99	1	0	0	0	1	1	3.5	28	0	0	0	0	0	0	0
26	74	1	70	1	1	1	1	0	0	97	7.6	24.972	65	62	5	2.3	3.13	1.06	14.46	0.99	0.99	0.77	0.76	0.58	0.99	1	0	0	0	0	1	3	33	0	0	0	0	0	0	0
27	64	1	70	1	0	0	0	0	0	100	5.7	26.611	5452	54	4.46	1.1	2.59	1.35	5.95	0.82	0.99	0.99	0.99	0.87	0.99	0	0	0	0	0	1	3	18	0	0	0	0	0	0	0
28	79	0.85	60	0	1	1	1	0	0	64	5.5	38.274	1338	50	5	1.89	2.51	1.55	4.6	0.82	0.99	0.71	0.99	0.89	0.82	1	0	0	0	1	1	2.5	28	0	0	0	0	0	0	0
29	64	1	70	1	1	0	0	0	0	75	5	129.478	787	53	5.07	1.07	2.97	1.54	6.74	0.83	0.99	0.82	0.99	0.66	0.99	1	0	0	0	0	2	3	28	3	28	0	0	0	0	0
30	49	1	70	1	1	1	0	0	0	102	5.5	68.924	1173	44	5.9	1.97	3.35	1.77	6.27	0.59	0.98	0.84	0.99	0.99	0.99	1	0	0	0	1	1	3.5	30	0	0	0	0	0	0	0
31	60	1	70	1	1	0	0	0	0	82	7.5	246.321	682	48	5.13	0.97	3.19	1.55	10.86	0.76	0.98	0.88	0.99	0.99	0.99	1	0	0	0	0	1	3	38	0	0	0	0	0	0	0
32	44	1	70	0	1	1	0	0	0	100	5.8	125.939	44	47	6.75	1.35	4.56	1.55	8.55	0.92	0.98	0.77	0.99	0.99	0.99	1	0	0	0	0	2	2.5	23	3.5	28	0	0	0	0	0
33	56	1	80	1	1	0	0	0	0	93	5.5	149.623	201	61	3.21	1.23	1.71	1.13	4.92	0.78	0.98	0.68	0.99	0.62	0.99	1	0	0	0	1	2	3	30	2.5	30	0	0	0	0	0
34	44	1	70	1	1	1	0	0	0	79	5.5	239.497	627	62	6.39	1.04	4.23	1.53	6.52	0.66	0.98	0.99	0.99	0.99	0.77	1	0	0	0	1	1	3	38	0	0	0	0	0	0	0
35	65	0.85	75	0	1	0	0	0	0	74	6.8	321.483	2435	63	5.04	1.59	3.15	1.27	13.6	0.62	0.98	0.99	0.99	0.82	0.99	1	0	0	0	0	1	2.75	29	0	0	0	0	0	0	0
36	53	1	93	0	1	1	0	0	0	93	8.5	360.419	852	62	5.79	0.71	4.11	1.6	14.07	0.77	0.63	0.74	0.99	0.9	0.99	1	0	0	0	0	1	3	23	0	0	0	0	0	0	0
37	50	1	70	0	1	1	1	0	0	177	5.8	85.913	5000	55	5.37	1.59	2.75	1.11	6.13	0.63	0.98	0.99	0.99	0.93	0.99	1	0	0	0	0	1	3	36	0	0	0	0	0	0	0
38	78	1	60	1	1	1	1	0	0	85	5.6	34.048	7746	64	5.15	2.18	2.93	1.3	4.9	0.74	0.98	0.99	0.99	0.85	0.99	0	0	0	0	0	1	3.5	18	0	0	0	0	0	0	0
39	43	1	85	0	1	0	0	0	0	61	6.3	87.521	2717	59	4.48	1.46	2.7	1.37	12.01	0.58	0.98	0.77	0.74	0.71	0.7	1	0	0	0	0	2	2.75	28	3	23	0	0	0	0	0
40	46	1	70	1	0	1	0	0	0	85	5.8	76.736	479	60	5.52	1.79	2.74	1.24	5.43	1	0.98	0.89	0.85	0.71	0.99	1	0	0	0	0	1	4	29	0	0	0	0	0	0	0
41	75	1	70	1	1	1	0	0	1	78	5.5	3.835	296	50	4.74	2.11	2.44	1.11	4.37	0.62	0.98	0.83	0.99	0.99	0.89	1	0	0	0	0	1	2.75	30	0	0	0	0	0	0	0
42	71	0.85	60	1	0	1	1	0	0	72	7.1	34.685	1918	63	3.98	1.9	2.12	1.15	8.15	0.74	0.98	0.87	0.99	0.71	0.99	1	0	0	0	0	3	3.5	23	4	28	4	28	0	0	0
43	45	1	80	0	1	1	0	0	0	79	5.4	238.878	370	58	6.78	1.92	4.1	1.33	6.13	0.88	0.98	0.61	0.99	0.85	0.99	1	0	0	0	0	2	3.5	23	3	23	0	0	0	0	0
44	59	1	70	1	1	0	1	0	0	154	5.4	247.856	8693	62	3.44	0.58	2.19	1.27	7.1	0.88	0.98	0.77	0.99	0.73	0.99	1	0	0	0	0	1	3.5	23	0	0	0	0	0	0	0
45	64	0.85	60	0	1	0	0	0	0	55	5.7	28.332	326	62	4.13	0.67	2.5	1.5	6.67	0.8	0.98	0.99	0.99	0.68	0.99	1	0	0	0	1	1	3.5	23	0	0	0	0	0	0	0
46	54	1	70	0	1	1	1	0	0	150	5	19.086	1491	62	5.34	2.42	3.4	1.36	8.77	0.61	0.92	0.92	0.99	0.85	0.99	1	0	0	0	0	1	3.5	23	0	0	0	0	0	0	0
47	64	1	70	1	0	1	0	0	0	86	5.3	75.868	396	55	5.8	1.77	3.21	1.08	4.18	0.82	0.98	0.99	0.99	0.73	0.99	1	0	0	0	1	1	2.75	28	0	0	0	0	0	0	0
48	49	1	70	0	1	1	0	0	0	99	5.5	61.321	527	68	5.23	1.93	3.23	1.24	6.03	0.81	0.98	0.95	0.99	0.89	0.68	1	0	0	0	1	1	2.75	24	0	0	0	0	0	0	0
49	63	1	67.5	0	1	1	0	0	0	76	7.4	163.397	992	53	4.89	1.81	2.82	1.55	9.53	0.49	0.98	0.82	0.99	0.89	0.99	1	0	0	1	0	2	2.5	38	3	30	0	0	0	0	0
50	59	0.85	55	0	0	1	0	0	0	56	5.9	34.281	1499	60	5.5	1.76	3.54	1.13	4.81	1	0.98	0.63	0.99	0.95	0.99	1	0	0	0	0	1	2.5	29	0	0	0	0	0	0	0
51	63	0.85	65	0	1	1	0	0	0	61	5.4	34.213	187	65	6.23	1.04	2.72	1.32	4.64	0.83	0.98	0.99	0.99	0.0.85	0.99	1	0	0	0	1	1	3	28	0	0	0	0	0	0	0
52	75	1	70	0	1	1	1	0	0	125	5.4	25.487	4750	45	6.6	1.54	2.32	1.34	6.03	0.82	0.78	0.99	0.99	0.77	0.99	1	0	0	0	0	1	3.5	28	0	0	0	0	0	0	0
53	62	1	70	1	0	1	0	0	0	84	5.4	159.653	2708	50	5.02	0.83	3.34	1.02	4.9	0.72	0.98	0.66	0.99	0.61	0.99	1	1	0	0	0	4	3	36	3	18	3	13	3.5	33	0
54	51	0.85	55	0	0	1	0	0	0	67	6	52.368	40	64	5.16	2.25	3.42	1.33	5.72	0.85	0.98	0.99	0.99	0.72	0.99	1	0	0	0	0	1	3	23	0	0	0	0	0	0	0
55	66	1	70	0	1	0	0	0	0	56	5.3	139.92	943	49	5.09	1.36	2.9	1.65	5.6	0.69	0.98	0.99	0.99	0.99	0.68	1	0	0	0	1	1	2.75	28	0	0	0	0	0	0	0
56	60	0.85	60	0	0	1	0	0	0	63	6.2	39.994	671	62	5.73	3.08	3.59	1.03	4.8	0.83	0.99	0.82	0.78	0.65	0.99	1	0	0	0	0	2	2.75	28	3.5	18	0	0	0	0	0
57	42	1	70	0	0	1	0	0	0	67	5.6	18.128	42	64	6.17	1.75	4.07	1.52	4.62	0.63	0.99	0.86	0.91	0.87	0.79	1	0	0	0	0	1	3	28	0	0	0	0	0	0	0
58	64	1	70	0	1	0	0	0	0	108	5.6	55.343	1551	61	4.75	0.66	2.76	1.83	7.35	0.82	0.99	0.68	0.99	0.74	0.99	1	0	0	0	0	1	3	28	0	0	0	0	0	0	0
59	71	1	70	0	1	1	0	0	0	84	5.9	16.38	1084	61	5.6	1.28	3.97	1.17	6.87	0.59	0.99	0.82	0.99	0.99	0.99	0	0	0	0	0	2	3	28	3	29	0	0	0	0	0
60	66	1	70	0	1	0	1	0	0	107	5.7	21.984	586	62	4.14	0.67	2.29	1.65	9.14	0.96	0.99	0.99	0.99	0.6	0.99	1	0	0	0	0	1	3.5	28	0	0	0	0	0	0	0
61	59	0.85	60	1	1	1	0	0	0	79	11.6	70.45	1792	59	4.56	2.9	2.43	1.38	11.29	0.78	0.99	0.72	0.99	0.99	0.78	1	0	0	0	0	1	3	15	0	0	0	0	0	0	0
62	55	1	70	0	1	1	0	0	0	104	6.6	36.743	643	62	7.79	3.87	2.27	1.34	7.52	0.84	0.99	0.77	0.84	0.71	0.82	1	0	0	0	0	1	3	36	0	0	0	0	0	0	0
63	70	1	70	0	0	0	0	0	0	82	5.5	15.199	521	62	5.11	1.05	3.13	1.39	6.27	0.85	0.78	0.66	0.99	0.67	0.99	1	0	0	0	0	0	0	0	0	0	0	0	0	0	1
64	66	0.85	55	1	1	1	1	0	0	89	6.2	189.615	5717	63	5.42	2.25	3.09	1.25	4.2	0.85	0.99	0.78	0.99	0.71	0.76	1	0	0	0	0	1	3	18	0	0	0	0	0	0	0
65	53	1	70	1	1	1	1	0	0	151	5.8	139.106	77	62	5.22	1.83	3.51	1.31	5.11	0.98	0.99	0.57	0.99	0.82	0.87	1	0	0	0	1	1	3.5	26	0	0	0	0	0	0	0
66	79	1	70	1	1	1	0	0	0	81	5.5	26.537	170	63	4.44	0.68	2.63	0.62	6.17	0.81	0.99	0.79	0.99	0.85	0.99	1	0	0	0	0	1	2.5	23	0	0	0	0	0	0	0
67	69	1	70	1	1	1	0	0	0	82	5.4	241.986	2053	63	3.12	0.51	1.42	1.01	6.46	0.82	0.99	0.83	0.99	0.61	0.99	1	1	0	0	1	1	3.5	36	0	0	0	0	0	0	0
68	62	0.85	55	1	0	1	1	0	0	86	5.6	10.065	335	63	4.98	1.99	1.71	1.04	5.77	0.89	0.99	0.81	0.82	0.62	0.99	1	0	0	0	0	2	3	36	2.5	33	0	0	0	0	0
69	41	1	70	0	1	1	0	0	0	76	5.2	68.768	34	63	4.17	0.99	2.64	0.94	5.55	0.88	0.99	0.92	0.99	0.89	0.64	1	0	0	0	1	1	3	38	0	0	0	0	0	0	0
70	54	1	75	0	1	1	0	0	0	62	5.9	41.906		62	6.01	2.52	3.76	1.16	5.79	0.8	0.99	0.72	0.99	0.79	0.99	1	0	0	0	0	1	2.75	30	0	0	0	0	0	0	0
71	42	1	70	1	1	1	0	0	0	71	5.2	33.681	784	58	6.07	2.59	3.88	1.41	5.08	0.66	0.99	0.75	0.99	0.99	0.99	1	0	0	0	0	2	3	32	3.5	24	0	0	0	0	0
72	59	1	70	1	1	0	0	0	0	61	5.3	69.435	385	63	3.46	0.73	1.95	1.52	8.22	0.95	0.99	0.63	0.99	0.9	0.99	1	0	0	0	0	2	2.5	20	2.5	20	0	0	0	0	0
73	59	0.85	55	0	1	1	1	0	0	227	8.2	89.163	50348	48	5.12	1.57	3.21	0.98	11.52	0.73	0.99	0.99	0.99	0.68	0.99	1	0	0	0	0	1	2.5	28	0	0	0	0	0	0	0
74	56	0.85	55	1	1	1	0	0	0	74	5.7	74.246	754	53	4.4	1.97	2.01	1.41	7.94	0.79	0.99	0.73	0.74	0.64	0.99	1	0	0	0	0	2	2.5	29	3	29	0	0	0	0	0
75	58	1	70	1	1	1	0	0	0	109	5.7	52.267	1175	52	5.36	1.45	3.71	1.3	7.06	0.73	0.99	0.99	0.72	0.82	0.99	1	0	0	0	0	1	3	36	0	0	0	0	0	0	0
76	62	1	70	1	1	1	0	0	1	93	8.7	63.22	105	46	5.48	2.99	3.33	1.2	14.75	0.77	0.99	0.72	0.99	0.75	0.99	1	0	0	0	0	1	3	22	0	0	0	0	0	0	0
77	55	1	70	0	0	1	0	0	0	68	5.2	69.451	2167	49	5.06	1.28	3.47	1.08	7.19	0.65	0.99	0.87	0.99	0.52	0.99	1	0	0	0	0	1	3	36	0	0	0	0	0	0	0
78	54	1	70	0	1	1	0	0	0	90	8	83.117	390	51	5.71	1.05	3.94	1.28	12.03	0.83	0.74	0.69	0.99	0.8	0.99	1	0	0	0	0	1	3	28	0	0	0	0	0	0	0
79	61	1	70	1	1	1	0	0	0	90	6.3	86.181	1131	62	4.41	2.13	2.49	1.07	6.3	0.82	0.68	0.83	0.99	0.82	0.99	1	1	0	0	1	2	2.75	28	3	23	0	0	0	0	0
80	44	1	80	0	1	1	1	0	0	160	5.2	15.661	275	62	4.43	1.78	2.21	1.86	6.07	0.85	0.99	0.64	0.99	0.91	0.77	0	0	0	0	0	1	2.5	29	0	0	0	0	0	0	0
81	61	0.85	55	0	1	1	0	0	0	63	5.8	135.864	4319	62	6.88	0.91	4.49	2.43	9.2	0.68	0.99	0.74	0.99	0.71	0.99	1	0	0	0	0	1	2.5	38	0	0	0	0	0	0	0
82	58	1	70	0	1	1	0	1	1	81	5.6	100.277	4277	34	5.89	0.72	4.13	1.75	6.8	0.74	0.99	0.64	0.99	0.77	0.99	1	1	1	0	0	1	4	15	0	0	0	0	0	0	0
83	68	1	70	1	1	1	0	0	0	85	5.5	122.229	1068	62	6.47	2.73	3.07	1.37	3.61	0.63	0.86	0.85	0.99	0.79	0.99	1	0	0	0	0	1	3	13	0	0	0	0	0	0	0
84	77	1	70	1	1	0	0	0	0	88	5.5	158.53	5777	62	4.17	0.62	2.08	1.93	10.66	0.69	0.99	0.62	0.99	0.99	0.99	1	0	0	0	0	1	3	23	0	0	0	0	0	0	0
85	62	0.85	55	0	1	1	0	1	0	66	5.6	6.85	1766	35	5.2	0.8	3.47	1.49	7.55	0.54	0.99	0.73	0.99	0.62	0.79	1	1	0	0	0	3	2.5	28	2.5	28	2.75	36	0	0	0
86	65	0.85	55	1	0	1	1	0	0	95	5.4	72.418	1922	62	5.85	1.5	4.03	1.51	7.65	0.98	0.99	0.94	0.99	0.78	0.99	1	0	0	0	0	1	3	28	0	0	0	0	0	0	0
87	48	1	85	0	1	0	0	1	1	77	5.9	4.704	181	62	4.45	1.27	2.72	1.53	7.32	0.9	0.99	0.87	0.82	0.99	0.99	1	0	0	0	0	1	3.5	18	0	0	0	0	0	0	0
88	74	0.85	55	0	1	1	1	0	0	86	6.3	59.789	5408	63	4.76	1.74	3.11	1.21	5.3	0.86	0.78	0.99	0.99	0.66	0.99	1	0	0	0	0	1	4	28	0	0	0	0	0	0	0
89	53	1	75	1	1	0	0	0	0	68	7	158.698	635	60	4.33	1	2.86	1.11	11.88	0.82	0.77	0.73	0.99	0.69	0.99	1	0	0	0	0	1	2.75	18	0	0	0	0	0	0	0
90	66	0.85	55	1	1	1	1	0	0	77	5.8	9.885	1717	56	6.63	1.03	4.12	1.89	6.95	0.72	0.99	0.75	0.99	0.99	0.99	1	0	0	0	0	1	3.5	28	0	0	0	0	0	0	0
91	74	1	70	0	1	1	1	0	0	140	5.6	53.707	2676	62	4.47	1.87	2.49	1.04	5.92	0.67	0.99	0.81	0.64	0.98	0.92	1	0	0	0	0	1	2.75	36	0	0	0	0	0	0	0
92	55	1	70	1	0	1	0	0	0	99	6.3	155.843	535	62	5.28	1.01	3.28	1.47	10.87	0.84	0.99	0.78	0.99	0.7	0.99	1	0	0	0	0	1	2.5	28	0	0	0	0	0	0	0
93	64	0.85	56	0	1	1	1	0	0	144	5	232.128	11172	62	6.62	2.19	3.89	0.98	4.89	0.79	0.99	0.99	0.89	0.82	0.99	1	0	0	0	1	1	2.75	30	0	0	0	0	0	0	0
94	66	1	70	0	1	1	0	0	0	70	5.7	138.664	2020	57	5.48	0.67	3.23	0.97	7.05	0.53	0.99	0.99	0.99	0.93	0.99	1	0	0	0	0	1	2.75	28	0	0	0	0	0	0	0
95	73	1	70	1	1	1	0	0	1	81	4.6	49.936	329	61	3.79	1.74	2.37	1.3	4.38	0.69	0.99	0.88	0.99	0.99	0.99	1	0	0	0	0	1	2.75	18	0	0	0	0	0	0	0
96	53	1	75	1	0	1	0	0	0	88	6.1	49.518	346	62	5.4	2.4	3.06	1.24	6.48	0.71	0.99	0.99	0.99	0.84	0.99	1	0	0	0	1	1	3	18	0	0	0	0	0	0	0
97	64	1	70	1	0	1	0	0	0	102	5	83.663	796	55	5.84	1.77	2.75	1.16	5.41	0.65	0.99	0.94	0.99	0.99	0.99	0	0	0	0	0	1	3	28	0	0	0	0	0	0	0
98	66	0.85	55	0	1	1	1	0	0	107	5	138.65	2720	52	5.52	2.81	3.27	1.2	5.04	0.66	0.99	0.71	0.83	0.83	0.99	1	0	0	0	0	1	3	36	0	0	0	0	0	0	0
99	59	0.85	55	0	1	1	0	0	0	54	8.9	82.865	572	65	3.58	1.72	2.04	1.1	11.24	0.83	0.99	0.72	0.99	0.75	0.99	1	0	0	0	0	1	2.5	29	0	0	0	0	0	0	0
100	73	0.85	55	0	1	1	0	0	0	62	6.3	131.207	2096	52	5.24	1.36	3.76	1.35	8.65	0.76	0.75	0.78	0.99	0.7	0.99	1	0	0	0	0	1	3.5	28	0	0	0	0	0	0	0
101	50	1	53	1	1	1	0	0	0	64	5.8	395.284	2448	34	4.02	1.74	2.36	1.16	4.97	0.54	0.98	0.99	0.99	0.87	0.99	1	0	0	0	1	1	3.5	18	0	0	0	0	0	0	0
102	69	1	70	1	1	1	1	0	0	118	5.5	570.198	1787	59	4.23	1.35	2.84	0.96	5.8	0.71	0.98	0.99	0.99	0.92	0.99	1	0	0	0	1	1	3.5	36	0	0	0	0	0	0	0
103	69	1	63	1	0	0	1	0	0	100	5.7	14.893	78	61	4.43	1.22	2.93	1.44	6.21	0.89	0.98	0.99	0.88	0.64	0.99	0	0	0	0	0	1	3	28	0	0	0	0	0	0	0
104	37	1	70	1	1	1	0	0	0	63	8.2	12.748	200	63	6.22	1.94	4.69	1.3	11.07	0.98	0.98	0.99	0.67	0.88	0.99	1	0	0	0	0	1	3	22	0	0	0	0	0	0	0
105	54	1	70	1	1	1	0	0	0	100	5.1	25.12	689	62	2.66	1.01	1.71	0.9	4.08	0.72	0.98	0.99	0.99	0.64	0.99	1	0	0	0	1	1	3.5	18	0	0	0	0	0	0	0
106	59	0.85	55	0	1	1	0	0	1	74	7.7	12.521	4101	42	5.54	3.31	3.3	1.69	8.44	0.75	0.98	0.77	0.99	0.73	0.99	1	0	0	0	1	2	3.5	28	3	28	0	0	0	0	0
107	67	1	85	1	1	1	0	0	0	120	5.6	251.972	1685	62	3.09	1.88	1.6	0.66	5.57	0.82	0.98	0.88	0.99	0.71	0.99	1	0	0	0	0	1	3.5	28	0	0	0	0	0	0	0
108	57	1	65	0	1	1	0	0	0	83	5.7	104.99	1569	58	3.6	2.31	2.32	1.22	5.58	0.9	0.65	0.99	0.99	0.73	0.99	1	0	0	0	1	1	2.75	30	0	0	0	0	0	0	0
109	73	1	70	1	1	1	0	0	0	90	5.8	150.639	2254	62	4.08	1.96	2.65	0.95	4.51	0.72	0.98	0.88	0.99	0.99	0.99	1	0	0	0	1	1	3	36	0	0	0	0	0	0	0
110	43	1	71	1	1	1	0	0	0	112	5.2	246.629	767	55	5.59	2.71	3.53	1.26	4.52	0.75	0.78	0.61	0.99	0.74	0.99	1	0	0	0	1	2	3	28	3	23	0	0	0	0	0
111	58	1	70	1	1	0	0	0	0	98	5.7	46.29	805	62	4.12	1.46	2.52	1.05	7.32	0.68	0.98	0.72	0.99	0.99	0.84	1	0	0	0	0	2	2.5	28	3	28	0	0	0	0	0
112	57	1	70	1	1	0	0	1	0	76	5.4	73.393	1377	46	4.8	0.92	2.71	1.88	10.01	0.98	0.64	0.99	0.99	0.66	0.84	1	0	0	0	1	1	3.5	38	0	0	0	0	0	0	0
113	81	1	70	0	1	0	1	0	0	96	5.3	190.79	4037	62	3.41	0.66	1.98	1.35	7.36	0.72	0.98	0.85	0.99	0.72	0.99	1	0	1	1	1	2	2.75	33	3	23	0	0	0	0	0
114	71	1	65	1	1	0	0	0	0	88	6	49.484	812	62	4.07	1.24	2.7	1.14	5.34	0.93	0.98	0.99	0.99	0.72	0.99	1	0	0	0	1	1	3	34	0	0	0	0	0	0	0
115	58	0.85	55	0	1	1	0	0	0	74	7.7	36.204	2014	61	4.95	2.57	3.06	1.13	10.1	0.78	0.98	0.77	0.99	0.58	0.99	1	0	0	0	1	3	2.5	33	2.75	23	3.5	33	0	0	0
116	72	1	70	1	1	1	0	0	0	75	5.1	45.329	280	64	4.44	1.66	2.55	1.12	5.39	0.85	0.98	0.91	0.99	0.72	0.99	1	0	0	0	1	1	3.5	29	0	0	0	0	0	0	0
117	58	1	82.5	1	0	1	0	0	0	92	5.2	13.201	711	62	3.48	2.56	2.01	0.79	4.48	0.95	0.98	0.99	0.99	0.69	0.99	1	0	0	0	0	1	3	28	0	0	0	0	0	0	0
118	75	0.85	55	0	1	1	1	0	0	136	6.7	131.434	11439	60	3.99	1.99	2.41	1.11	9.78	0.88	0.98	0.88	0.99	0.68	0.99	1	0	0	0	1	2	2.75	28	2.75	28	0	0	0	0	0
119	54	1	70	1	1	1	0	0	0	85	5.5	79.797	2231	48	5.83	1.56	3.96	1.23	6.53	0.85	0.99	0.69	0.87	0.78	0.83	1	0	0	0	0	1	3	18	0	0	0	0	0	0	0
120	65	0.85	60	0	1	1	0	0	0	72	9.8	5.499	734	61	5.89	7.15	2.53	1.54	14.18	0.75	0.99	0.74	0.99	0.86	0.99	1	0	0	0	1	1	3	19	0	0	0	0	0	0	0
121	46	1	70	1	1	0	0	0	0	52	5.7	194.776	94	59	4.07	0.94	2.44	1.33	5.22	0.9	0.99	0.89	0.99	0.64	0.99	1	0	0	0	1	1	3	36	0	0	0	0	0	0	0
122	50	1	78	1	1	1	0	0	0	100	5.7	78.379	621	66	6.96	1.14	2.54	1.12	4.9	0.71	0.99	0.77	0.99	0.99	0.99	1	0	0	0	0	1	2.75	36	0	0	0	0	0	0	0
123	74	0.85	55	0	1	1	0	0	0	61	7.8	208.183	11127	55	6.13	1.8	3.94	1.86	11.61	0.76	0.99	0.99	0.99	0.73	0.99	1	0	0	0	1	1	3	36	0	0	0	0	0	0	0
124	81	1	70	0	1	1	0	0	0	64	5.7	98.286	2210	58	3.9	1.9	2.59	0.93	4.46	0.81	0.99	0.61	0.79	0.89	0.99	1	0	0	0	1	1	3.5	23	0	0	0	0	0	0	0
125	66	1	70	0	1	1	0	0	0	105	9	100.94	2185	55	5.25	3.85	2.6	1.21	9.21	0.84	0.78	0.72	0.99	0.8	0.99	1	0	0	0	1	1	3	36	0	0	0	0	0	0	0
126	49	0.85	55	1	1	0	0	0	0	58	6	188.57	122	53	3.76	0.65	2.42	1.43	16	0.85	0.99	0.99	0.99	0.76	0.99	1	0	0	0	0	1	2.75	18	0	0	0	0	0	0	0
127	45	1	81	1	1	1	0	0	0	67	7.9	175.457	541	59	5.14	1.98	2.95	1.13	12.71	0.74	0.99	0.81	0.99	0.99	0.99	1	0	0	0	1	0	0	0	0	0	0	0	0	0	1
128	73	0.85	55	1	1	0	1	0	0	170	5.5	278.652	31064	52	3.45	1.3	1.67	1.23	5.88	0.56	0.99	0.82	0.99	0.73	0.99	0	0	0	0	0	1	3	23	0	0	0	0	0	0	0
129	64	0.85	55	1	1	1	0	0	0	50	5.2	38.508	2366	61	4.68	0.85	3.54	1.08	4.45	0.86	0.88	0.87	0.99	0.77	0.99	1	0	0	0	1	1	3	28	0	0	0	0	0	0	0
130	70	1	70	1	1	0	1	0	0	172	6.7	573.965	5597	62	3.82	1.35	2.55	1.29	22.78	0.72	0.99	0.92	0.99	0.82	0.99	1	0	0	0	0	1	2.5	28	0	0	0	0	0	0	0
131	64	0.85	55	1	0	1	0	0	0	51	5.7	1110.48	4687	44	5.91	1.3	4.22	1.45	6.59	0.74	0.99	0.84	0.99	0.97	0.99	0	0	0	0	0	1	3	23	0	0	0	0	0	0	0
132	62	0.85	65	0	0	0	0	0	0	79	7	53.557	181	52	4.61	1.34	3.02	1.28	7.43	0.68	0.99	0.84	0.68	0.74	0.99	1	0	0	0	1	1	3	29	0	0	0	0	0	0	0
133	56	1	70	1	1	0	0	0	0	75	5.3	55.22	395	63	4.87	0.77	3.21	1.51	7.11	0.77	0.99	0.99	0.99	0.73	0.99	1	0	0	0	0	1	3	28	0	0	0	0	0	0	0
134	63	1	70	1	1	0	0	0	0	57	5.7	79.76	314	63	4.01	0.67	2.53	1.38	5.79	0.87	0.99	0.55	0.99	0.92	0.99	1	0	0	0	1	2	2.5	33	3	33	0	0	0	0	0
135	73	1	70	1	0	1	1	0	0	102	8.8	86.609	2833	59	4.07	1.6	2.55	0.94	7.39	0.56	0.99	0.76	0.99	0.76	0.99	1	0	0	0	0	1	2.5	23	0	0	0	0	0	0	0
136	71	1	70	1	0	0	0	0	0	79	8.5	105.402	1173	62	3.62	0.54	2.42	1.24	18.86	0.69	0.99	0.99	0.99	0.82	0.99	1	0	0	0	1	1	3	34	0	0	0	0	0	0	0
137	47	1	88	1	1	1	0	0	0	79	5.2	119.267	650	63	4.59	1.51	2.98	0.99	4.29	0.83	0.99	0.76	0.99	0.72	0.99	1	0	0	0	1	1	3.5	30	0	0	0	0	0	0	0
138	55	1	70	1	1	0	0	0	0	96	6.2	47.154	394	63	4.42	1.34	2.95	1.11	7.18	0.83	0.84	0.99	0.82	0.67	0.99	1	0	0	0	1	1	3	15	0	0	0	0	0	0	0
139	54	0.85	55	0	0	0	0	0	0	75	5.2	9.325	14715	40	2.99	0.58	1.79	1.15	8.11	0.92	0.83	0.81	0.99	0.77	0.99	1	0	0	0	0	1	2.75	18	0	0	0	0	0	0	0
140	37	1	70	1	1	1	0	0	0	85	10.3	128.842	866	59	5.15	3.69	2.86	1.22	15.71	0.7	0.99	0.88	0.99	0.95	0.86	1	0	0	0	1	1	2.75	18	0	0	0	0	0	0	0
141	71	1	70	1	1	1	0	0	0	86	7	82.79	145	61	4.56	0.95	3.48	1.32	10.88	0.77	0.99	0.82	0.99	0.99	0.99	1	0	0	0	1	1	3	36	0	0	0	0	0	0	0
142	60	1	70	1	1	0	0	0	0	75	5.4	21.35	1830	58	4.68	0.91	2.76	1.62	6.07	0.72	0.99	0.99	0.99	0.77	0.77	1	0	0	0	1	1	2.5	28	0	0	0	0	0	0	0
143	72	1	76	1	1	1	0	1	0	85	7.6	42.781	2148	49	6.11	3.52	3.78	1.25	8.33	0.78	0.99	0.74	0.99	0.71	0.99	1	0	0	0	1	2	2.75	28	3	34	0	0	0	0	0
144	73	1	70	0	1	0	0	0	0	65	6.2	19.548	687	62	4.15	0.98	2.1	1.79	7.38	0.98	0.99	0.62	0.99	0.94	0.99	1	0	0	0	1	1	2.5	15	0	0	0	0	0	0	0
145	59	0.85	55	0	0	1	1	0	0	81	6.2	74.338	1757	63	3.57	2.42	1.92	1.04	5.42	0.81	0.99	0.99	0.99	0.77	0.99	1	0	0	0	1	1	3.5	34	0	0	0	0	0	0	0
146	71	1	72	1	0	1	0	0	0	99	8.7	94.234	1468	50	4.39	2.56	2.55	0.98	15.27	0.72	0.66	0.78	0.99	0.77	0.99	1	0	0	0	1	1	3.5	34	0	0	0	0	0	0	0
147	65	1	71	1	1	1	0	0	0	72	5.3	285.093	8985	58	4	1.74	2.13	1.06	7.03	0.68	0.99	0.99	0.99	0.73	0.99	1	0	0	0	1	1	3.5	22	0	0	0	0	0	0	0
148	82	1	70	0	0	0	1	0	0	90	6.5	23.01	6842	63	2.7	0.87	1.72	1.16	5.09	0.81	0.98	0.99	0.99	0.68	0.99	1	0	0	0	1	1	4	19	0	0	0	0	0	0	0
149	38	1	70	0	1	1	0	0	0	78	6	29.243	623	66	4.43	1.94	2.64	1.21	4.72	0.68	0.98	0.72	0.99	0.99	0.99	1	0	0	0	1	1	3	24	0	0	0	0	0	0	0
150	57	1	70	1	0	1	0	0	1	76	5.8	166.847	1856	40	4.08	1.86	2.44	1.17	6.3	0.68	0.98	0.99	0.99	0.88	0.99	1	0	0	0	1	1	3	26	0	0	0	0	0	0	0
151	70	1	70	1	1	1	0	0	0	67	5.8	36.522	688	63	6.18	1.03	4.45	1.28	7.96	0.82	0.98	0.9	0.99	0.74	0.99	1	0	0	0	0	2	3.5	34	3.5	34	0	0	0	0	0
152	42	1	70	1	0	1	0	0	0	124	5.7	318.74	2128	55	4.89	1.72	3.25	1.94	5.12	0.72	0.98	0.72	0.99	0.86	0.82	1	0	0	0	1	3	3	18	2.5	36	2.75	33	0	0	0
153	84	1	70	0	1	1	0	0	0	64	6.3	19.728	746	61	6.22	2.47	3.04	1.19	4.83	0.88	0.98	0.92	0.99	0.82	0.99	1	0	0	0	1	1	3	29	0	0	0	0	0	0	0
154	74	0.85	55	1	0	1	0	0	0	61	5.2	212.043	6250	44	5.48	2.13	2.36	1.1	4.34	0.66	0.98	0.93	0.99	0.92	0.99	1	0	0	0	1	1	2.5	28	0	0	0	0	0	0	0
155	48	1	70	1	1	1	0	0	0	78	5.6	73.851	556	62	4.31	1.9	2.5	1	4.28	0.84	0.98	0.88	0.99	0.99	0.7	1	0	0	0	1	1	3	28	0	0	0	0	0	0	0
156	61	1	77	1	1	1	0	0	0	115	6.8	19.347	914	63	5.16	1.82	3.03	0.96	6.77	0.64	0.98	0.67	0.99	0.51	0.99	1	0	0	0	1	3	3.5	23	3.5	18	2.75	28	0	0	0
157	63	0.85	55	0	1	0	0	0	0	66	7.6	106.217	804	40	3.16	1.04	1.74	1.23	13.38	0.76	0.98	0.69	0.99	0.72	0.99	1	0	0	0	1	3	3.5	28	3	18	3	28	0	0	0
158	68	1	70	1	1	0	0	0	1	85	5.6	398.363	2635	56	5.01	0.44	2.95	1.8	5.91	0.9	0.98	0.99	0.72	0.72	0.99	1	0	0	0	0	1	3	24	0	0	0	0	0	0	0
159	60	1	72	1	1	0	0	0	0	91	8	337.13	19064	39	3.79	0.59	2.56	1.21	12.48	0.7	0.98	0.93	0.99	0.84	0.99	1	0	0	0	1	1	2.75	23	0	0	0	0	0	0	0
160	66	0.85	55	1	1	0	1	0	0	114	5.9	152.12	27	62	3.67	1.62	2.05	1.05	7.51	0.81	0.98	0.77	0.99	0.73	0.99	1	0	0	0	1	1	3.5	28	0	0	0	0	0	0	0
161	82	1	70	0	1	0	1	0	0	111	5.4	6.419	6632	37	3.04	0.69	2.05	0.93	6.04	0.54	0.98	0.99	0.99	0.99	0.79	1	0	0	0	0	2	3.5	23	3.5	28	0	0	0	0	0
162	51	1	72	1	0	1	0	0	0	76	6.1	151.275	1052	63	3.91	1.48	2.54	1	5.68	0.77	0.98	0.69	0.99	0.78	0.99	1	0	0	0	1	3	2.5	29	2.75	29	3	34	0	0	0
163	48	1	70	1	1	1	0	0	0	55	5.3	159.021	74	64	4.69	3.12	2.26	1.2	4.8	0.82	0.98	0.78	0.99	0.63	0.99	1	0	0	0	1	1	3.5	38	0	0	0	0	0	0	0
164	51	0.85	60	1	1	0	0	0	0	58	5.8	10.867	675	62	4.29	1.68	2.52	1.37	5.1	0.78	0.98	0.62	0.99	0.99	0.99	0	0	1	0	0	2	2.5	28	2.5	23	0	0	0	0	0
165	60	0.85	55	1	0	0	0	0	0	51	6	148.055	5746	51	4.2	1.59	2.49	1.24	7.4	0.74	0.99	0.82	0.99	0.76	0.99	1	0	0	0	0	1	3	34	0	0	0	0	0	0	0
166	67	1	70	0	1	1	0	0	0	93	5.5	61.776	425	62	5.75	1.53	2.84	2.05	7.33	0.94	0.99	0.78	0.99	0.99	0.99	1	0	0	0	1	1	3	28	0	0	0	0	0	0	0
167	70	1	70	0	1	1	0	0	0	75	6.7	15.085	15371	33	3.49	0.93	2.46	0.51	11.8	0.92	0.92	0.63	0.99	0.82	0.99	0	0	0	0	0	2	2.5	29	3	29	0	0	0	0	0
168	63	1	75	1	1	1	0	0	0	78	5.8	88.338	5720	62	7.59	1.56	5.3	1.82	7.86	0.72	0.99	0.72	0.99	0.78	0.99	1	1	0	0	1	3	3.5	23	2.5	28	2.5	28	0	0	0
169	54	0.85	55	1	1	1	0	0	0	49	5.7	192.55	1381	63	7.3	1.18	5.4	1.93	7.03	0.72	0.99	0.68	0.99	0.77	0.99	1	0	0	0	0	1	2.5	29	0	0	0	0	0	0	0
170	44	1	81	0	1	1	0	0	0	74	5.9	30.048	532	62	5.03	0.96	3.52	1.18	7	0.73	0.99	0.86	0.99	0.99	0.99	1	0	0	0	1	1	3	39	0	0	0	0	0	0	0
171	64	0.85	60	0	1	1	0	0	0	64	6.4	23.575	615	63	6.11	0.76	3.79	2.14	7.27	0.86	0.99	0.77	0.99	0.71	0.99	1	0	0	0	1	1	3.5	34	0	0	0	0	0	0	0
172	61	0.85	60	0	1	0	0	0	0	57	6.7	106.411	635	62	5.11	1.11	3.35	1.71	8.76	0.92	0.99	0.82	0.99	0.79	0.99	1	0	0	0	1	1	2.75	28	0	0	0	0	0	0	0
173	49	1	56	1	1	0	1	0	0	113	5	68.237	289	50	4.44	0.83	2.76	1.59	6.79	0.83	0.99	0.99	0.99	0.67	0.99	1	0	0	0	1	1	3	22	0	0	0	0	0	0	0
174	65	1	60	0	1	1	0	0	0	76	5.9	114.362	411	49	3.7	1.75	2.07	1.12	4.9	0.71	0.99	0.91	0.99	0.99	0.99	1	0	0	0	1	1	3.5	24	0	0	0	0	0	0	0
175	62	1	70	1	1	1	0	0	0	72	8.2	261.299	372	38	5.9	1.54	3.59	1.8	15.53	0.77	0.99	0.69	0.99	0.83	0.99	1	0	0	0	1	1	3	28	0	0	0	0	0	0	0
176	62	1	76	1	1	1	0	0	0	86	8	109.276	756	62	6.1	1.76	4.32	1.07	15.58	0.76	0.99	0.7	0.99	0.67	0.99	1	0	0	0	1	1	3	38	0	0	0	0	0	0	0
177	74	0.85	55	0	1	1	1	0	0	74	5.6	268.166	2257	54.6	5.34	0.78	3.56	1.51	10.47	0.74	0.99	0.72	0.76	0.67	0.79	1	0	0	0	1	2	3	28	3.5	15	0	0	0	0	0
178	66	1	80	0	1	1	1	0	0	122	7.6	62.787	109	60	5.18	1.15	3.61	1.44	7.48	0.94	0.99	0.99	0.99	0.79	0.99	1	0	0	0	1	1	4	28	0	0	0	0	0	0	0
179	57	0.85	55	0	0	1	0	0	0	53	5.6	97.437	1039	62	5.65	0.76	3.17	1.74	7.01	0.76	0.82	0.7	0.99	0.83	0.99	1	0	0	0	1	1	2.75	24	0	0	0	0	0	0	0
180	62	1	70	1	1	1	0	0	0	77	5.6	209.707	1305	61	7.59	3.53	2.18	0.8	4.55	0.62	0.99	0.99	0.73	0.91	0.99	1	0	0	0	0	1	3.5	23	0	0	0	0	0	0	0
181	75	0.85	55	1	1	1	1	0	0	67	11	457.662	2169	59	5.48	1.89	3.66	1.2	16.35	0.73	0.99	0.77	0.99	0.78	0.99	1	0	0	0	1	1	3.5	28	0	0	0	0	0	0	0
182	50	1	70	1	1	1	0	0	0	71	5.1	213.732	1923	63	4.13	0.45	2.15	0.81	7.54	0.77	0.99	0.83	0.99	0.99	0.99	1	0	0	0	1	1	3	33	0	0	0	0	0	0	0
183	43	1	95	1	1	1	0	0	0	74	6.6	337.42	1043	51	2.57	0.67	1.45	1.01	8.62	0.74	0.99	0.76	0.99	0.77	0.99	1	0	0	0	1	1	3.5	29	0	0	0	0	0	0	0
184	48	1	70	1	1	1	0	0	0	89	5.1	206.215	19	56	5.45	2.52	3.26	1.47	5.8	0.66	0.99	0.99	0.99	0.89	0.99	1	0	0	0	1	1	3	29	0	0	0	0	0	0	0
185	77	0.85	55	0	1	1	1	0	1	111	7.5	99.381	6007	39.5	5.23	1.11	3.43	1.35	11.75	0.76	0.99	0.72	0.99	0.65	0.99	1	0	0	0	0	1	2.75	24	0	0	0	0	0	0	0
186	66	0.85	55	0	1	1	1	0	0	77	6.1	133.725	3376	55	3.88	3.35	1.85	1.08	5.12	0.83	0.99	0.86	0.99	0.77	0.99	1	0	0	1	0	1	3	28	0	0	0	0	0	0	0
187	59	1	70	1	1	0	0	0	0	94	5.5	165.386	1306	62	4	0.79	2.57	1.27	7.35	0.76	0.99	0.99	0.99	0.77	0.73	1	0	0	0	1	1	2.75	29	0	0	0	0	0	0	0
188	45	1	65	0	1	1	0	0	1	106	5.6	23.697	455	63	6.73	1.26	4.97	0.88	6.11	0.98	0.99	0.99	0.82	0.71	0.99	1	0	0	0	1	1	4	24	0	0	0	0	0	0	0
189	73	0.85	55	1	1	1	1	0	0	74	5.3	113.157	3271	63	3.25	2.23	1.78	0.95	4.54	0.79	0.99	0.79	0.99	0.61	0.99	1	0	0	0	0	1	3	28	0	0	0	0	0	0	0
190	50	1	73	0	0	1	0	0	0	80	5.5	113.121	503	62	4.64	1.72	2.12	1.02	5	0.81	0.99	0.84	0.99	0.74	0.99	0	0	0	0	0	1	3.5	29	0	0	0	0	0	0	0
191	46	1	70	1	0	1	0	0	0	68	10.6	134.167	695	61	3.72	1.13	2.32	0.93	9.1	0.64	0.99	0.99	0.96	0.93	0.99	1	0	0	0	1	1	2.75	33	0	0	0	0	0	0	0
192	70	0.85	60	1	0	0	1	0	0	75	4.9	49.424	1451	62	4.52	1.07	2.49	1.56	6.77	0.81	0.74	0.84	0.99	0.66	0.99	1	0	0	0	1	1	3.5	33	0	0	0	0	0	0	0
193	55	1	75	0	1	0	0	0	0	88	6.1	95.16	4104	63	4.8	0.75	3.14	1.28	7.77	0.72	0.99	0.72	0.99	0.81	0.99	1	0	0	0	0	1	2.75	28	0	0	0	0	0	0	0
194	54	1	85	1	1	1	0	0	0	87	6.2	27.527	221	63	5.99	1.09	4.11	1.41	6.99	0.81	0.76	0.68	0.99	0.86	0.82	1	0	0	0	0	2	3	18	3.5	24	0	0	0	0	0
195	79	1	65	0	1	1	0	0	0	59	5.3	78.259	983	59	3.86	0.89	2.5	1.03	4.79	0.79	0.99	0.99	0.99	0.92	0.99	1	0	0	0	1	1	3.5	29	0	0	0	0	0	0	0
196	55	1	70	1	1	1	0	0	0	72	6.8	82.477	1369	59	5.63	0.89	3.7	1.55	10.17	0.68	0.99	0.99	0.99	0.94	0.99	1	0	0	0	1	1	3	15	0	0	0	0	0	0	0
197	63	1	67	1	1	1	0	0	0	81	5.8	57.059	118	57	4.58	2.55	2.65	1.12	6.63	0.92	0.99	0.99	0.99	0.59	0.99	1	0	0	0	1	1	3.5	18	0	0	0	0	0	0	0
198	64	1	70	0	0	0	0	0	0	62	11.4	166.056	897	54	3.23	0.99	1.38	1.46	14.11	0.63	0.99	0.96	0.99	0.99	0.99	1	0	0	0	1	1	3	38	0	0	0	0	0	0	0
199	52	1	70	0	1	0	0	0	0	76	5.4	27.342	133	61	3.79	1.39	2.28	1.12	4.32	0.98	0.99	0.63	0.99	0.57	0.99	1	0	0	0	1	1	4	28	0	0	0	0	0	0	0
200	53	1	78	1	1	1	0	0	0	61	6.8	14.448	1554	51	3.69	3.64	1.52	1.22	9.3	0.84	0.99	0.99	0.99	0.88	0.99	1	0	0	0	0	1	3	18	0	0	0	0	0	0	0
201	41	1	70	1	1	1	1	0	0	146	5.7	191.708	356	63	5.37	1.34	2.19	1.05	4.73	0.83	0.83	0.65	0.99	0.83	0.99	1	0	0	0	1	1	2.5	23	0	0	0	0	0	0	0
202	72	0.85	55	0	1	1	1	0	0	69	5.9	94.823	1446	59	5.16	2.52	2.84	1.2	6.92	0.85	0.99	0.81	0.99	0.66	0.99	1	0	0	0	1	1	3	36	0	0	0	0	0	0	0
203	60	1	70	0	0	1	0	0	0	44	8.3	92.89	58	61	3.61	2.46	1.89	0.88	15.11	0.72	0.99	0.77	0.74	0.68	0.99	1	0	0	0	1	1	3.5	16	0	0	0	0	0	0	0
204	73	1	78	1	1	0	0	0	0	73	6.2	66.717	241	58	4.47	2.88	2.82	1.06	4.71	0.75	0.99	0.78	0.99	0.99	0.99	1	0	0	0	0	1	2.5	23	0	0	0	0	0	0	0
205	70	0.85	62	0	1	0	1	0	0	112	6	917.791	6812	43	4.36	1.38	2.35	1.53	6.22	0.77	0.99	0.99	0.99	0.82	0.99	1	0	0	0	1	2	2.5	28	3	28	0	0	0	0	0
206	66	0.85	65	0	1	1	0	0	0	56	5.8	21.441	1611	59	4.01	2.69	2.36	1.06	4.96	0.81	0.99	0.73	0.79	0.64	0.99	1	0	0	0	0	1	2.75	18	0	0	0	0	0	0	0
207	63	1	70	1	1	1	1	0	1	140	6.3	172.236	1407	55	4.1	2.41	2.35	0.96	10.87	0.75	0.99	0.99	0.99	0.72	0.99	1	0	0	0	1	1	3.5	29	0	0	0	0	0	0	0
208	48	1	70	0	1	1	0	0	0	61	7.1	151.839	558	63	5.7	1.29	3.59	1.61	19.05	0.58	0.99	0.84	0.83	0.78	0.78	1	0	0	0	1	2	2.5	33	2.75	33	0	0	0	0	0
209	54	1	70	1	0	1	0	1	1	61	8.2	195.731	579	42	3.03	2.85	1.69	1.04	6.69	0.84	0.99	0.73	0.99	0.96	0.99	1	0	0	0	1	1	3	23	0	0	0	0	0	0	0
210	55	1	70	0	0	1	0	0	0	60	5.5	88.584	200	55	3.65	1.61	2	1.02	5.76	0.85	0.99	0.99	0.99	0.91	0.99	1	0	0	0	1	1	3	28	0	0	0	0	0	0	0
211	71	0.85	55	0	0	1	0	0	0	59	8.3	22.838	1324	55	6.35	1.3	4.89	1.22	12.96	0.98	0.99	0.86	0.99	0.79	0.99	1	0	0	0	1	1	3.5	15	0	0	0	0	0	0	0
212	46	1	78	1	1	1	0	0	0	95	5.6	297.174	977	63	6.22	5.55	3.22	1.16	8.07	0.78	0.99	0.99	0.76	0.69	0.99	1	0	0	0	1	1	3	28	0	0	0	0	0	0	0
213	48	1	78	0	0	1	0	0	0	79	6	24.509	41	63	6.33	1.53	2.24	1.07	5.67	0.89	0.99	0.99	0.99	0.67	0.99	1	0	0	0	1	1	3.5	29	0	0	0	0	0	0	0
214	59	1	79	1	0	0	0	0	0	56	6.2	175.964	952	57.5	4.11	0.83	2.77	1.71	12.03	0.55	0.99	0.91	0.93	0.83	0.74	1	0	0	0	1	1	3	24	0	0	0	0	0	0	0
215	74	0.85	50	0	0	1	1	0	0	72	5.8	26.793	3581	62	5.71	1.06	3.16	1.63	4.58	0.84	0.99	0.99	0.99	0.67	0.91	1	0	0	0	1	1	3.5	33	0	0	0	0	0	0	0
216	67	0.85	52	0	0	1	0	0	0	51	5.6	31.25	139	63	6.13	1.71	3.51	1.2	4.39	0.83	0.99	0.99	0.99	0.65	0.99	1	0	0	0	1	1	3	36	0	0	0	0	0	0	0
217	66	1	58	0	1	1	0	0	0	80	5.5	34.236	284	62	7.98	1.76	3.38	1.34	5.56	0.87	0.99	0.71	0.99	0.69	0.99	1	0	0	0	1	1	2.5	28	0	0	0	0	0	0	0
218	88	1	75	0	0	1	1	0	0	88	5.5	40.189	8690	61	5.43	2.23	3.77	1.4	6.02	0.95	0.96	0.92	0.92	0.62	0.99	1	0	0	0	1	1	3.5	33	0	0	0	0	0	0	0
219	67	0.85	55	0	1	0	0	0	0	57	6	19.886	1913	51	4.61	0.4	2.34	2.21	6.66	0.98	0.99	0.45	0.99	0.87	0.99	1	0	0	0	1	1	2.5	33	0	0	0	0	0	0	0
220	61	1	70	0	0	1	0	0	0	71	5.5	61.998	708	61	3.33	1	2.04	0.88	4.27	0.89	0.99	0.99	0.99	0.72	0.99	1	0	0	0	1	1	3.5	38	0	0	0	0	0	0	0
221	43	1	75	0	1	0	0	0	0	97	6.1	40.925	204	61	4.49	0.96	2.81	1.52	9.04	1	0.99	0.82	0.99	0.84	0.99	1	0	0	0	1	1	3.5	18	0	0	0	0	0	0	0
222	63	0.85	63	0	0	0	0	0	0	77	5.5	21.959	760	63	4.17	0.82	2.25	1.99	7.77	0.86	0.99	0.74	0.99	0.52	0.99	1	0	0	0	1	2	3	23	3	28	0	0	0	0	0
223	70	1	70	1	1	1	0	0	0	83	6.1	745.77	1355	59	4.63	1.71	2.92	1.27	8.09	0.71	0.99	0.81	0.83	0.89	0.99	1	0	0	0	1	2	3	33	3.5	18	0	0	0	0	0
224	75	1	70	1	0	1	1	0	0	114	5.7	101.434	5132	58	5.95	2.27	1.99	1.68	4.93	0.69	0.72	0.99	0.99	0.73	0.99	1	0	0	0	1	1	2.75	18	0	0	0	0	0	0	0
225	64	0.85	55	0	0	0	0	0	0	54	5.5	470.294	524	59	3.61	1.25	1.83	1.47	6.15	0.68	0.99	0.67	0.99	0.99	0.99	1	0	0	0	1	1	2.75	29	0	0	0	0	0	0	0
226	61	1	95	1	1	1	0	0	0	91	5.5	0.379437	1115	56	6.47	1	4.6	1.56	6.3	0.69	0.99	0.87	0.99	0.99	0.99	1	0	0	0	1	1	3.5	33	0	0	0	0	0	0	0
227	57	1	65	1	1	1	0	0	0	75	9.1	1219.61	322	48	3.16	1.17	2.02	0.93	5.13	0.74	0.75	0.67	0.78	0.78	0.99	1	0	0	0	1	1	3	38	0	0	0	0	0	0	0
228	69	0.85	55	0	1	0	0	0	0	61	5.5	38.062	2890	57	4.37	1.67	2.31	1.62	6.68	0.85	0.99	0.65	0.66	0.72	0.99	1	0	0	0	1	1	2.5	33	0	0	0	0	0	0	0
229	63	1	80	0	1	1	0	0	0	75	6	25.89	212	55	5.26	1.24	3.08	1.54	10.19	0.53	0.99	0.72	0.99	0.78	0.77	1	0	0	0	1	1	3	38	0	0	0	0	0	0	0
230	58	1	85	0	1	1	0	0	0	45	8.2	72.786	662	61	5.5	1.55	3.5	1.22	20.31	0.89	0.98	0.99	0.99	0.5	0.99	1	0	0	0	1	1	3.5	29	0	0	0	0	0	0	0
231	53	1	85	0	0	1	0	0	0	108	6.5	497.414	2706	53	4.59	2.08	2.75	1.18	7.01	0.68	0.98	0.88	0.99	0.9	0.99	1	0	0	0	1	2	3	29	3.5	29	0	0	0	0	0
232	67	1	70	1	1	1	0	0	0	72	5.4	29.463	812	51.7	3.22	1.26	2.07	0.83	4.6	0.83	0.98	0.87	0.99	0.72	0.99	1	0	0	0	1	1	3.5	38	0	0	0	0	0	0	0
233	65	1	70	1	0	1	1	0	0	113	5.4	66.501	1176	63	5.7	1.23	3.95	1.61	6.92	0.73	0.98	0.99	0.79	0.72	0.83	1	0	0	0	1	1	2.5	24	0	0	0	0	0	0	0
234	56	0.85	55	0	1	1	0	1	0	73	6.8	67.158	43	61	11.45	2.35	7.81	1.38	7.1	0.96	0.98	0.89	0.99	0.97	0.99	1	0	0	0	1	1	2.5	33	0	0	0	0	0	0	0
235	75	1	75	1	1	1	0	0	0	75	6.7	152.956	133	62	5.69	1.62	4.02	1.26	8.1	0.83	0.84	0.85	0.99	0.63	0.88	1	0	0	0	0	2	3.5	38	3.5	29	0	0	0	0	0
236	53	1	65	1	0	1	0	0	0	87	5.6	10.567	63	63	8.56	0.59	6.63	1.73	7.22	0.92	0.98	0.74	0.99	0.75	0.99	1	0	0	0	1	1	2.5	33	0	0	0	0	0	0	0
237	48	1	70	1	0	1	0	0	0	63	5.9	127.609	1426	62	4.54	2.01	2.72	1.6	6.88	0.68	0.98	0.85	0.99	0.99	0.99	1	0	0	0	1	1	3.5	23	0	0	0	0	0	0	0
238	82	1	70	1	1	0	1	0	0	83	6	6.087	415	51	3.07	0.94	1.48	1.32	9.89	0.81	0.98	0.9	0.94	0.77	0.99	1	0	0	1	1	2	2.75	28	2.75	33	0	0	0	0	0
239	53	1	75	1	1	1	0	0	0	114	5.6	222.565	1572	46	5.45	0.93	4.01	1.38	7.03	0.72	0.81	0.76	0.99	0.73	0.99	1	0	0	0	1	1	2.75	33	0	0	0	0	0	0	0
240	64	1	76	1	1	1	0	0	0	117	6.3	297.811	517	55	3.7	1.74	2.45	0.94	5.65	0.88	0.98	0.94	0.99	0.57	0.99	1	0	0	0	1	1	4	23	0	0	0	0	0	0	0
241	68	1	79	0	1	1	0	0	0	111	6.9	38.473	758	58	5.67	1.82	3.5	1.25	12.07	0.72	0.98	0.74	0.88	0.74	0.84	1	0	0	0	1	1	3	23	0	0	0	0	0	0	0
242	81	1	70	1	1	0	0	1	1	74	5.7	65.526	680	58	4.95	1.29	3.27	1.18	5.07	0.89	0.88	0.89	0.82	0.58	0.99	0	0	0	1	0	1	2.5	18	0	0	0	0	0	0	0
243	54	1	70	0	1	1	0	0	0	63	8.2	34.123	482	58	5.52	1.29	3.5	1.66	16.93	0.78	0.98	0.75	0.99	0.99	0.99	1	0	0	0	1	1	2.5	18	0	0	0	0	0	0	0
244	44	1	61.5	1	0	0	0	0	0	79	5.8	404.651	1724	57	4.54	1.51	2.61	1.47	4.98	0.63	0.98	0.99	0.99	0.92	0.99	1	0	0	0	1	1	2.75	33	0	0	0	0	0	0	0
245	76	1	70	1	0	1	0	0	0	85	5.6	103.291	91	64	5.29	1.43	3.46	1.3	6.27	1	0.98	0.74	0.99	0.83	0.99	1	0	0	0	1	1	2.5	30	0	0	0	0	0	0	0
246	59	1	70	1	1	1	0	0	0	68	6.3	131.606	226	61	4.41	1.86	2.52	1.5	11.68	0.63	0.98	0.99	0.99	0.9	0.99	1	0	0	0	1	2	3	38	3	13	0	0	0	0	0
247	41	1	75	1	1	1	0	0	0	69	5.4	80.473	1450	65	6.35	1.69	4.34	1.57	5.03	0.83	0.7	0.92	0.66	0.99	0.9	1	0	0	0	1	1	2.5	18	0	0	0	0	0	0	0
248	81	1	70	0	0	0	1	0	0	92	5.5	61.976	818	39	4.29	0.84	2.87	1.29	8.01	0.88	0.98	0.72	0.99	0.78	0.99	1	0	0	0	1	1	3.5	23	0	0	0	0	0	0	0
249	51	1	90	1	1	0	0	0	0	99	5.5	16.622	30	62	4.12	1.01	2.19	1.91	7.28	0.77	0.98	0.99	0.96	0.91	0.94	1	0	0	0	1	1	3.5	18	0	0	0	0	0	0	0
250	73	1	71	1	1	0	0	0	0	78	5.7	61.138	69	64	2.28	1.22	0.81	1.16	5.05	0.71	0.98	0.81	0.99	0.76	0.99	1	0	0	0	1	2	3	33	3.5	33	0	0	0	0	0
251	62	1	72	1	1	0	0	0	0	91	5.6	12.039	164	62	5.04	0.98	2.99	1.83	4.34	0.77	0.98	0.89	0.99	0.73	0.99	1	0	0	0	1	1	3.5	36	0	0	0	0	0	0	0
252	75	1	70	1	1	0	1	0	0	123	5.9	57.47	1863	61	4.81	1.65	3.35	1.17	4.6	0.82	0.98	0.88	0.99	0.93	0.99	1	0	0	0	1	1	3	23	0	0	0	0	0	0	0
253	52	1	70	0	1	1	0	0	0	88	7.2	56.693	190	63	5.64	1.07	3.63	1.73	10.68	0.97	0.98	0.82	0.99	0.81	0.99	1	0	0	0	1	1	2.75	33	0	0	0	0	0	0	0
254	66	1	70	1	1	1	1	0	0	148	5.5	48.707	813	61	4.29	0.85	3.31	0.88	7.06	0.68	0.98	0.85	0.99	0.87	0.85	1	0	0	0	1	1	3.5	29	0	0	0	0	0	0	0
255	73	1	65	1	0	1	0	0	0	72	5.6	210.477	2474	53	8.68	1.05	6.43	1.54	6.71	0.93	0.98	0.68	0.99	0.99	0.86	1	0	0	0	1	1	3	29	0	0	0	0	0	0	0
256	85	1	70	0	1	1	1	0	1	104	8.5	157.422	10231	25.5	4.87	1.16	3.55	1.32	16.35	0.52	0.82	0.81	0.99	0.9	0.92	1	0	0	0	0	1	2.75	28	0	0	0	0	0	0	0
257	64	1	72.5	1	1	0	0	0	0	97	5.2	22.356	2916	51	4.83	0.72	3.3	1.33	7.36	0.66	0.98	0.79	0.99	0.77	0.69	1	0	0	1	0	1	3	38	0	0	0	0	0	0	0
258	83	0.85	55	0	1	1	1	0	0	55	5.5	49.505	5368	63	3.24	2.15	1.93	0.65	5.25	0.64	0.98	0.92	0.99	0.81	0.99	0	0	0	0	0	1	2.5	28	0	0	0	0	0	0	0
259	46	1	90	0	1	1	0	0	0	61	5.6	1.658	1100	62	5.95	1.18	3.61	2.12	6.23	0.78	0.98	0.62	0.99	0.99	0.99	1	0	0	0	0	1	3	29	0	0	0	0	0	0	0
260	77	1	80	0	1	1	0	0	0	76	5.8	42.803	610	55.6	5.6	2.36	3.85	1.21	5.82	0.94	0.98	0.75	0.99	0.99	0.99	1	0	0	0	1	1	3	36	0	0	0	0	0	0	0
261	74	0.85	55	1	1	0	1	0	0	68	7.3	57.992	2990	61	4.2	0.65	2.44	1.74	15.74	0.83	0.98	0.78	0.99	0.84	0.99	1	0	0	0	1	1	2.5	28	0	0	0	0	0	0	0
262	65	1	70	1	1	1	1	0	0	107	8.4	422	1628	53	5.37	2.65	3.75	1.63	9.81	0.83	0.98	0.73	0.99	0.68	0.99	1	0	0	0	1	2	3	28	3	23	0	0	0	0	0
263	57	0.85	55	0	0	1	0	0	0	68	5.8	19.235	1251	59	6.58	1.18	4.69	1.82	11	0.69	0.98	0.76	0.99	0.88	0.99	1	0	0	1	1	1	3	38	0	0	0	0	0	0	0
264	74	1	70	0	1	1	0	0	0	72	7.4	5.445	489	64	5.88	1.55	4.14	1.59	10.44	0.73	0.72	0.72	0.99	0.65	0.78	1	0	0	0	0	3	2.75	28	3	15	3	15	0	0	0
265	45	1	78	1	1	1	0	0	0	79	5.4	59.55	179	62	5.22	1.83	3.19	1.86	7.89	0.77	0.98	0.82	0.99	0.74	0.99	1	0	0	0	1	1	3.5	38	0	0	0	0	0	0	0
266	71	1	70	1	1	1	1	0	0	106	5.6	71.753	458	58	5.59	1.05	3.93	1.31	4.34	0.9	0.98	0.99	0.99	0.68	0.99	1	0	0	0	1	1	4	24	0	0	0	0	0	0	0
267	39	1	61	1	1	1	0	0	0	93	5.1	14.666	518	55	4.15	1.12	0.73	1.01	6.29	0.65	0.98	0.93	0.99	0.99	0.99	1	0	0	0	0	1	3.5	33	0	0	0	0	0	0	0
268	55	1	66	1	0	1	1	0	1	136	6.2	85.518	9404	41.7	3.19	1.04	2.01	0.87	6.85	0.92	0.98	0.99	0.99	0.62	0.99	1	0	0	0	1	1	3.5	28	0	0	0	0	0	0	0
269	80	1	75	0	1	0	1	0	0	102	5.5	63.447	3457	61	3.52	1.21	2.14	1.15	5.01	0.58	0.98	0.99	0.99	0.63	0.99	1	0	0	1	1	2	3	36	3.5	18	0	0	0	0	0
270	57	1	70	1	0	1	0	0	0	100	6.1	35.82	767	63	5.96	1.54	4.35	1.35	6.75	0.9	0.88	0.74	0.86	0.59	0.99	0	0	0	0	1	2	2.5	18	3	29	0	0	0	0	0
271	62	1	70	1	1	1	1	0	0	116	5.4	283.155	571	61	6.27	0.85	4.31	1.82	5.66	0.73	0.98	0.63	0.99	0.69	0.99	1	0	0	0	1	1	3	38	0	0	0	0	0	0	0
272	61	1	70	0	1	1	0	0	0	85	9.5	18.213	219	64	5.43	0.96	3.84	1.16	17.53	0.84	0.98	0.85	0.99	0.73	0.99	1	0	0	0	1	1	3.75	15	0	0	0	0	0	0	0
273	41	1	70	0	1	1	0	0	0	76	4.9	19.994	506	63	4.47	1.85	2.57	1.36	5.46	0.85	0.98	0.93	0.95	0.71	0.99	1	0	0	0	0	1	3.5	38	0	0	0	0	0	0	0
274	72	1	85	0	0	1	1	0	0	142	9.8	32.105	2329	58	6.42	2.78	4.38	1.14	14.23	0.73	0.98	0.89	0.73	0.85	0.99	1	0	0	0	1	2	3	38	3	23	0	0	0	0	0
275	69	1	60	0	1	1	0	0	0	63	5.5	10.265	2754	61	5.41	0.78	3.17	1.73	4.05	0.97	0.72	0.99	0.99	0.65	0.99	1	0	0	0	1	1	3	23	0	0	0	0	0	0	0
276	41	1	70	0	0	1	0	0	0	79	8.6	8.292	651	63	6.2	2.45	3.94	1.22	14.56	0.81	0.98	0.74	0.99	0.61	0.82	1	0	0	0	1	1	3.5	29	0	0	0	0	0	0	0
277	60	1	80	0	1	1	0	0	0	75	8.7	82.396	975	59	6.01	0.6	4.43	1.92	12.18	0.78	0.98	0.9	0.99	0.92	0.99	1	0	0	0	1	1	3	28	0	0	0	0	0	0	0
278	62	1	70	1	1	1	0	0	0	70	5.4	203.759	154	57	3.4	1.49	1.97	0.97	4.86	0.83	0.98	0.99	0.99	0.92	0.99	1	0	0	0	0	1	4	29	0	0	0	0	0	0	0
279	76	0.85	55	1	0	1	1	0	0	77	5.6	146.763	631	63	4.79	1	3.41	1.09	7.3	0.97	0.98	0.93	0.99	0.72	0.99	1	0	0	0	1	1	3	36	0	0	0	0	0	0	0
280	78	1	70	0	1	0	0	1	1	87	7.1	1.468	74	63	2.56	0.84	1.44	1.05	6.03	0.97	0.78	0.99	0.93	0.69	0.99	1	0	0	0	0	1	3	23	0	0	0	0	0	0	0
281	38	1	105	1	1	1	0	0	0	133	5.2	505.584	1561	63	5.05	1.09	3.04	1.08	5.49	0.72	0.98	0.99	0.99	0.93	0.99	1	0	0	0	1	1	4	33	0	0	0	0	0	0	0
282	67	1	70	1	1	0	0	0	0	57	5.4	319.062	271	59	3.57	0.6	1.95	1.84	9.71	0.71	0.98	0.88	0.99	0.89	0.92	1	0	0	1	1	1	3	29	0	0	0	0	0	0	0
283	54	1	60	1	0	1	0	0	0	89	5.8	68.539	1042	48	4.64	2.59	2.68	1.9	5.39	0.65	0.74	0.72	0.96	0.99	0.99	1	0	0	0	1	1	3	36	0	0	0	0	0	0	0
284	60	0.85	55	1	1	1	0	0	0	60	9.9	187.75	3059	43	5.42	1.15	3.94	1.39	14.38	0.84	0.98	0.77	0.99	0.78	0.99	1	0	0	0	1	1	3	29	0	0	0	0	0	0	0
285	72	0.85	55	0	1	1	1	0	0	74	6	121.595	2034	48.6	6.38	1.8	4.44	1.83	8.87	0.82	0.98	0.77	0.99	0.72	0.99	1	0	0	0	0	1	3.5	38	0	0	0	0	0	0	0
286	65	0.85	75	1	1	1	0	0	0	68	6	0.428	3044	51	6.03	1.18	3.57	0.3	5.47	0.76	0.98	0.7	0.99	0.88	0.99	1	0	0	0	0	1	3.5	18	0	0	0	0	0	0	0
287	67	0.85	55	0	1	0	1	0	0	103	6.5	32.054	1654	62	4.45	1.55	2.71	1.8	7.03	0.82	0.98	0.99	0.99	0.74	0.99	1	0	0	0	0	1	3.5	38	0	0	0	0	0	0	0
288	61	1	76	1	1	1	1	0	0	125	9	165.244	2580	59	5.49	4.14	3.37	1.2	18.55	0.76	0.82	0.69	0.88	0.84	0.99	1	0	0	0	1	1	3	33	0	0	0	0	0	0	0
289	59	1	70	1	1	1	0	1	0	95	7.3	170.702	2309	61	3.34	1.87	2.03	1.19	14.48	0.92	0.98	0.78	0.99	0.74	0.99	1	0	0	1	0	1	3.5	38	0	0	0	0	0	0	0
290	51	1	70	0	1	0	0	0	0	74	8.5	25.061	1249	57	3.98	0.79	2.49	1.67	13.16	0.71	0.98	0.67	0.99	0.72	0.99	0	0	0	0	0	1	2.75	29	0	0	0	0	0	0	0
291	62	1	66	1	0	1	0	0	0	57	5.6	95.945	973	54	4.95	2.42	2.24	2.04	7.36	0.62	0.98	0.99	0.99	0.96	0.99	1	0	0	0	1	1	2.5	33	0	0	0	0	0	0	0
292	62	1	70	1	0	1	0	0	1	86	5.5	20.194	1411	56	3.95	1.8	2.59	1.3	4.03	0.97	0.98	0.84	0.99	0.62	0.99	1	0	0	0	1	1	3	23	0	0	0	0	0	0	0
293	39	1	76	1	1	1	0	0	0	93	5.7	107.825	111	64	5.85	2.85	4.24	1.14	5.64	0.97	0.98	0.76	0.99	0.64	0.99	1	0	0	0	1	1	3.5	33	0	0	0	0	0	0	0
294	69	0.85	60	1	1	1	0	0	0	70	5.5	59.955	3652	61	5.25	1.12	4.01	1.19	6.23	0.88	0.98	0.54	0.99	0.72	0.99	1	0	0	0	1	2	3	33	3.5	18	0	0	0	0	0
295	73	1	70	0	1	0	0	0	0	87	6.1	26.586	1825	58	3.86	1.15	2.13	1.34	5.71	0.69	0.72	0.99	0.99	0.83	0.99	1	0	0	0	0	1	3.5	23	0	0	0	0	0	0	0
296	63	0.85	55	1	0	1	0	0	0	65	5.8	79.889	1042	59	5.89	0.69	4.2	1.62	7.69	0.75	0.98	0.82	0.83	0.76	0.99	1	0	0	0	1	1	2.5	28	0	0	0	0	0	0	0
297	47	0.85	55	1	1	0	0	0	0	65	6.5	17.824	769	61	4.15	1.19	2.74	1.36	8.59	0.88	0.98	0.74	0.99	0.65	0.99	0	0	0	0	1	2	2.75	29	3	23	0	0	0	0	0
298	63	0.85	55	0	0	1	0	0	0	70	6.4	203.418	579	52	5.73	0.73	3.45	2.27	10.04	0.82	0.98	0.87	0.99	0.99	0.99	1	0	0	0	1	2	3	33	2.5	13	0	0	0	0	0
299	61	1	70	0	0	1	0	0	0	76	5.1	113.764	4248	53	6.47	3.19	1.92	1.38	7.12	1	0.98	0.85	0.99	0.71	0.99	1	0	0	0	1	1	4	29	0	0	0	0	0	0	0
300	47	1	98	1	1	1	0	0	0	99	6	124.714	728	51	4.45	1.22	2.28	1.44	6.48	0.57	0.98	0.99	0.99	0.86	0.99	1	0	0	0	1	1	3.5	24	0	0	0	0	0	0	0
301	65	1	70	1	1	1	0	0	0	86	6.7	35.101	255	59	5.56	1.87	3.87	1.19	7.21	0.92	0.89	0.99	0.99	0.56	0.99	1	0	0	0	1	2	3.5	24	3	20	0	0	0	0	0
302	68	1	85	1	1	1	0	0	0	82	6.4	83.918	33	61	5.16	2.51	2.75	1.18	9.31	0.92	0.98	0.74	0.99	0.75	0.99	1	0	0	0	1	2	3	28	3	23	0	0	0	0	0
303	66	0.85	50	0	1	1	1	0	0	65	8.7	76.027	658	62	4.98	3.27	2.92	1.1	14.85	0.58	0.98	0.95	0.99	0.75	0.99	1	0	0	0	0	3	3.5	33	2.75	29	3.5	18	0	0	0
304	58	1	52	0	1	1	0	0	0	83	11.1	89.928	345	59	4.1	2.85	2.08	1.09	8.77	0.77	1	0.76	0.99	0.72	0.99	1	0	0	0	1	1	3	38	0	0	0	0	0	0	0
305	44	1	80	0	0	1	0	0	0	87	6.1	31.786	479	63	3.92	1.4	2.56	1.01	4.87	0.94	1	0.99	0.99	0.93	0.99	1	0	0	0	1	2	3.5	36	3.5	24	0	0	0	0	0
306	59	0.85	70	0	0	1	1	0	0	109	8.7	151.474	493	63	4.39	2.4	2.74	1.31	11.48	0.88	1	0.99	0.99	0.52	0.99	1	0	0	0	1	1	3.5	38	0	0	0	0	0	0	0
307	55	1	70	1	0	0	0	0	0	95	6.6	24.061	2075	64	4.72	0.61	3.32	1.26	7.93	0.88	1	0.72	0.87	0.71	0.99	0	0	0	0	1	1	3.75	15	0	0	0	0	0	0	0
308	75	0.85	55	0	0	1	1	0	0	94	8.7	32.679	7500	61	5.96	0.91	3.73	2.02	9.92	0.9	1	0.99	0.99	0.63	0.99	1	0	0	0	0	2	3	36	3.5	18	0	0	0	0	0
309	42	1	70	0	1	1	0	0	0	94	6	56.542	581	61	3.34	3.02	1.56	1.03	7.78	0.73	1	0.88	0.94	0.84	0.99	1	0	0	0	1	1	3	38	0	0	0	0	0	0	0
310	53	1	70	1	1	1	0	0	0	88	5.9	29.634	1103	54	4.33	1.74	2.71	1.36	5.15	0.66	1	0.87	0.99	0.99	0.99	1	0	0	0	1	1	3.5	23	0	0	0	0	0	0	0
311	72	1	65	1	1	1	1	0	0	123	10.6	112.021	3156	61	5.21	1.23	3.33	1.67	19.85	0.78	1	0.99	0.99	0.76	0.99	1	0	0	0	1	1	3	28	0	0	0	0	0	0	0
312	43	1	53.5	0	1	1	0	0	0	99	5.8	15.663	50	63	5.38	2.48	3.93	1.39	7.52	0.89	1	0.76	0.99	0.72	0.99	1	0	0	0	1	2	3.5	38	3.5	23	0	0	0	0	0
313	68	0.85	55	1	1	1	0	0	0	60	6.3	61.41	324	65	5.12	0.84	3.48	1.6	7.38	0.99	1	0.9	0.99	0.6	0.99	1	0	0	0	1	2	3.5	33	3.5	23	0	0	0	0	0
314	69	1	70	1	1	0	1	0	0	123	5.7	49.408	2600	49.3	4.46	0.56	2.13	2.31	6.63	0.85	1	0.63	0.99	0.91	0.99	1	0	0	0	1	1	3	28	0	0	0	0	0	0	0
315	61	1	70	1	1	0	0	0	0	67	5.1	100.408	2473	38	4.45	0.9	2.72	1.52	4.93	0.64	1	0.87	0.95	0.88	0.99	1	0	0	0	1	1	2.5	33	0	0	0	0	0	0	0
316	72	0.85	55	0	1	1	1	0	0	122	8.2	130.41	3044	44	3.09	2.1	1.5	1.16	10.92	0.74	1	0.86	0.99	0.73	0.99	0	0	0	0	0	1	2.75	33	0	0	0	0	0	0	0
317	57	1	82	0	0	1	0	0	0	81	5.4	1.134	1752	44	4.5	1.91	2.69	1.4	5.04	0.7	1	0.82	0.83	0.99	0.99	1	0	0	0	0	1	3	18	0	0	0	0	0	0	0
318	48	1	95	1	1	1	0	0	0	93	7	13.027	32	60	5.37	4.07	3.2	1.36	9.38	0.83	1	0.66	0.99	0.99	0.99	1	0	0	0	1	1	2.75	29	0	0	0	0	0	0	0
319	73	0.85	52	0	1	0	0	0	0	59	5.4	1.558	47	62	4.2	0.93	2.75	1.39	7.42	0.89	1	0.88	0.99	0.61	0.99	1	0	0	0	1	1	3	38	0	0	0	0	0	0	0
320	42	1	90	1	1	1	0	0	0	74	7.4	110.102	129	55	6.17	2.95	4.21	1.11	9.61	0.93	1	0.68	0.99	0.81	0.99	1	0	0	0	1	2	2.3	23	3	28	0	0	0	0	0
321	66	1	70	1	0	1	0	0	0	75	5.3	9.889	495	65	5.63	1.71	3.65	1.31	5.56	0.64	0.83	0.92	0.99	0.91	0.99	1	0	0	0	1	1	3.5	23	0	0	0	0	0	0	0
322	75	0.85	55	1	0	1	1	0	0	80	5.8	50.567	61	63	4.19	1.22	3.66	1.27	8.56	0.99	1	0.73	0.99	0.77	0.99	1	0	0	0	1	1	2.5	18	0	0	0	0	0	0	0
323	60	0.85	55	1	0	1	1	0	0	87	5.6	3.819	277	63	8.54	1.64	5.92	1.5	6.29	0.84	1	0.91	0.81	0.67	0.99	1	0	0	0	1	2	3.5	28	3.5	28	0	0	0	0	0
324	60	1	70	1	0	1	0	0	0	74	5.9	15.409	27	63	6.56	2.36	3.23	1.25	8.09	0.81	0.78	0.99	0.99	0.69	0.99	1	0	0	0	1	2	3	18	3.5	29	0	0	0	0	0
325	62	1	70	1	1	1	0	0	0	76	7.5	164.203	1346	44	8.68	2.81	2.29	1.22	9.51	0.78	1	0.74	0.99	0.99	0.99	1	0	0	0	1	2	3.5	24	3	24	0	0	0	0	0
326	73	0.85	55	0	1	0	1	0	0	68	4.9	13.435	9104	58	4.36	0.86	2.87	1.37	7.44	0.64	0.98	0.71	0.99	0.92	0.81	1	0	0	0	1	1	2	23	0	0	0	0	0	0	0
327	63	1	65	0	1	1	1	0	0	102	5.9	47.691	96	61	3.1	0.81	1.6	0.93	4.88	0.81	0.98	0.99	0.99	0.72	0.99	1	0	0	0	1	1	3.5	26	0	0	0	0	0	0	0
328	61	1	70	1	1	0	0	0	0	107	6.1	4.085	623	61	4.69	0.91	3.11	1.37	5.96	0.63	0.98	0.91	0.92	0.99	0.99	1	0	0	0	1	1	3	38	0	0	0	0	0	0	0
329	61	1	70	1	1	1	0	0	0	105	5.4	39.422	16	58	4.53	2.8	2.44	1.35	6.45	0.83	0.94	0.72	0.99	0.65	0.99	1	0	0	0	1	1	3	38	0	0	0	0	0	0	0
330	63	1	71	0	0	1	0	0	0	77	7	74.686	806	61	4.29	1.93	2.49	1.38	4.63	0.86	0.98	0.99	0.99	0.68	0.99	1	0	0	0	1	1	3	30	0	0	0	0	0	0	0
331	44	1	70	1	1	0	0	0	0	84	5.1	44.532	1608	63	3.09	0.96	1.62	1.27	4.39	0.84	0.88	0.82	0.99	0.99	0.99	1	0	0	0	1	1	3	27	0	0	0	0	0	0	0
332	66	1	60	1	0	1	0	0	0	79	5.5	170.364	1710	64	4.51	1.91	2.53	1.5	5.33	0.82	0.98	0.94	0.99	0.64	0.99	1	0	0	0	1	3	2.75	33	3.5	38	3.5	15	0	0	0
333	57	1	70	1	0	0	0	0	0	93	5.5	58.232	2367	51	5.04	1.55	3.23	1.25	7.99	0.99	0.81	0.86	0.99	0.72	0.99	1	0	0	0	1	1	4	29	0	0	0	0	0	0	0
334	49	1	70	1	1	1	0	0	0	68	9.4	107.361	501	48	5.44	2.26	3.33	1.3	13.71	0.72	0.98	0.78	0.99	0.74	0.99	1	0	0	0	1	1	2.5	27	0	0	0	0	0	0	0
335	55	1	70	0	0	1	0	0	0	87	8.9	179.044	644	64	4.76	1.44	3.09	0.93	16.15	0.7	0.98	0.78	0.99	0.83	0.99	0	0	0	0	1	1	3	33	0	0	0	0	0	0	0
336	60	1	70	1	0	0	0	0	0	78	5.9	26.07	136	61	4.86	1.36	2.84	1.49	5.4	0.75	0.98	0.82	0.99	0.72	0.99	1	0	0	0	1	2	4	28	4	28	0	0	0	0	0
337	45	1	85	0	1	1	0	0	0	105	5.7	13.261	12	63	4.03	2.33	2.11	1.24	4.85	0.87	0.74	0.63	0.99	0.64	0.99	1	0	0	0	1	1	3.5	38	0	0	0	0	0	0	0
338	86	1	70	1	0	1	1	0	0	133	6.1	195.723	3203	61	4.2	1.92	2.55	1.11	8.59	0.82	0.95	0.78	0.99	0.72	0.99	1	0	0	0	1	1	3	33	0	0	0	0	0	0	0
339	54	1	91	0	0	1	0	0	0	109	5.7	182.354	122	66	6.57	3.92	4.08	1.18	7.66	0.77	0.98	0.76	0.83	0.73	0.99	1	0	0	0	1	1	3.5	18	0	0	0	0	0	0	0
340	29	1	110	1	0	1	0	0	0	76	6.3	131.37	737	59	5.99	1.52	4.63	1.02	7.77	0.72	0.98	0.73	0.99	0.55	0.79	1	0	0	0	1	1	3	38	0	0	0	0	0	0	0
341	54	1	64	1	1	1	0	0	0	71	6.6	122.408	478	64	8.25	3.72	3.29	2.01	9.15	0.69	0.88	0.99	0.81	0.94	0.84	1	0	0	0	1	1	3	22	0	0	0	0	0	0	0
342	87	0.85	55	0	0	1	1	0	0	87	5.1	58.525	106060	56	5.73	0.83	4.01	1.47	8.31	0.74	0.98	0.83	0.99	0.86	0.99	1	0	0	0	1	1	3.5	18	0	0	0	0	0	0	0
343	69	1	72	1	1	0	1	0	0	113	5.6	237.454	549	40	4.43	0.65	2.26	2.02	8.18	0.65	0.98	0.99	0.99	0.96	0.99	1	0	0	0	1	2	3	33	3.5	33	0	0	0	0	0
344	61	1	70	1	1	1	0	0	0	110	5.7	184.127	1063	53	3.55	1.56	2.11	0.96	4.47	0.71	0.98	0.99	0.84	0.92	0.99	1	0	0	0	1	1	3	33	0	0	0	0	0	0	0
345	65	0.85	70	0	1	0	0	0	0	70	6	165.022	2873	53	3.93	0.83	2.3	1.47	7.99	0.55	0.98	0.89	0.99	0.88	0.99	1	0	0	0	1	1	3.5	18	0	0	0	0	0	0	0
346	38	1	70	1	1	1	0	0	0	79	5.4	78.2	41	54	5.56	1.88	3.44	1.29	5.11	0.99	0.98	0.73	0.99	0.87	0.99	1	0	0	0	1	1	2.5	36	0	0	0	0	0	0	0
347	46	1	75	1	0	1	0	0	0	71	5.8	22.523	585	59	5.22	0.99	2.5	1.11	5.61	0.86	0.98	0.91	0.99	0.62	0.99	1	0	0	0	1	1	3.5	33	0	0	0	0	0	0	0
348	67	1	60	1	1	1	1	0	0	162	7.2	257.749	2938	45	5.07	2.11	3.33	1.15	10.44	0.68	0.74	0.99	0.99	0.72	0.99	1	0	0	0	1	2	3.5	38	3.5	38	0	0	0	0	0
349	59	0.85	70	0	0	1	0	0	0	79	5.4	26.69	73	62	5.3	2.19	1.87	1.25	6.75	0.85	0.98	0.84	0.99	0.86	0.99	1	0	0	0	1	1	3.5	33	0	0	0	0	0	0	0
350	76	0.85	55	0	0	1	0	0	0	56	6.1	84.969	113	61	6.31	1.56	4.03	1.23	7.72	0.88	0.98	0.91	0.99	0.7	0.99	1	0	0	0	1	1	3	27	0	0	0	0	0	0	0
351	57	1	70	1	1	1	0	0	0	70	5.7	295.231	1706	45	5.6	1.21	3.85	1.39	5.63	0.83	0.98	0.99	0.99	0.69	0.99	1	0	0	1	1	1	3.5	36	0	0	0	0	0	0	0
352	57	1	72	1	1	1	0	1	0	82	11.1	13.916	375	63	4.68	2.15	2.54	1.47	11.86	0.87	0.92	0.67	0.99	0.99	0.99	1	0	0	0	1	2	2.5	28	3	28	0	0	0	0	0
353	81	0.85	55	0	0	0	1	0	0	120	5.6	113.879	1613	42	3.98	1.12	2.74	1.06	7.52	0.73	0.87	0.82	0.99	0.71	0.99	1	0	0	0	1	2	3	28	3	28	0	0	0	0	0
354	50	1	70	1	1	1	0	0	0	63	5.9	243.429	609	45	4.7	1.77	3.31	1.03	5.16	0.62	0.98	0.75	0.82	0.99	0.99	1	0	0	0	1	2	3	27	3.5	17	0	0	0	0	0
355	54	1	75	0	0	1	0	0	0	83	5.5	181.888	82	59	6.23	1.82	4.28	1.2	7.15	0.69	0.98	0.99	0.91	0.99	0.99	1	0	1	0	1	1	3	23	0	0	0	0	0	0	0
356	59	0.85	60	1	1	1	0	0	0	76	7.5	28.953	202	63	5.84	1.43	3.83	1.35	10.99	0.78	0.91	0.99	0.99	0.72	0.99	1	0	0	0	1	2	3.5	33	3.5	22	0	0	0	0	0
357	64	1	71	0	1	0	0	0	0	70	6.1	74.207	308	61	5.64	2.17	3.12	1.65	5.61	0.99	0.78	0.73	0.99	0.84	0.74	1	0	0	0	1	1	2.5	28	0	0	0	0	0	0	0
358	76	0.85	60	0	1	1	1	0	0	85	8.6	77.49	5038	57	6.49	1.13	4.34	1.57	13.75	0.75	0.59	0.99	0.99	0.69	0.99	1	0	0	0	1	0	0	0	0	0	0	0	0	0	1
359	69	1	55	1	0	0	0	0	0	58	5.6	1413.78	5649	30	3.8	0.69	2.41	1.21	7.53	0.77	0.98	0.82	0.99	0.68	0.99	1	0	0	0	1	2	3	18	2.5	28	0	0	0	0	0
360	69	1	70	0	0	1	0	0	0	98	5.7	13.779	1385	61	3.88	0.92	2.45	1.02	6.52	0.68	0.98	0.95	0.99	0.99	0.99	1	0	0	0	1	1	3	36	0	0	0	0	0	0	0
361	68	1	75	0	1	0	0	0	0	81	9.7	60.404	502	62	4.78	1.02	3	1.39	7.89	0.78	0.98	0.57	0.99	0.67	0.99	1	0	0	0	1	1	3	24	0	0	0	0	0	0	0
362	52	1	70	1	1	1	0	0	0	66	5.3	51.284	770	62	3.81	0.69	2.36	0.81	5.84	0.86	0.98	0.68	0.99	0.59	0.99	1	0	0	0	1	1	3	36	0	0	0	0	0	0	0
363	54	1	67	1	0	1	0	0	0	82	5.8	42.94	278	63	3.93	2.14	2.17	1.19	4.98	0.72	0.98	0.64	0.99	0.61	0.99	1	0	0	1	1	1	2.5	23	0	0	0	0	0	0	0
364	65	0.85	70	0	1	1	0	0	0	57	6.1	43.012	3522	61	4.89	2.53	2.77	0.94	5.02	0.68	0.98	0.82	0.99	0.99	0.83	1	0	0	0	1	2	2.5	28	3	28	0	0	0	0	0
365	59	1	70	1	0	1	0	0	0	75	5.5	3.463	1029	63	5.86	1.1	4.29	1.26	6.33	0.75	0.98	0.99	0.99	0.95	0.93	1	0	0	0	1	1	3	22	0	0	0	0	0	0	0
366	41	1	67	1	0	1	0	0	0	83	4.9	70.535	1419	54	6.58	2.01	4.26	1.53	6.09	0.48	0.88	0.74	0.99	0.71	0.99	1	0	0	0	1	2	3	33	3.5	18	0	0	0	0	0
367	78	0.85	55	0	0	0	1	0	0	81	6.1	34.453	4994	57.8	4.62	1.12	3.01	1.24	6.89	0.7	0.98	0.99	0.99	0.73	0.99	1	0	0	0	1	1	3	28	0	0	0	0	0	0	0
368	65	1	60	0	1	1	0	0	0	61	8.8	66.601	1876	64	5.33	1.14	3.77	1.12	12.95	0.83	0.83	0.72	0.88	0.71	0.99	1	0	0	1	1	1	3	28	0	0	0	0	0	0	0
369	52	1	64	1	1	1	0	0	0	92	5.2	64.952	418	61	4.52	0.47	2.57	0.92	8.7	0.89	0.98	0.85	0.99	0.62	0.99	1	0	0	0	1	1	3	18	0	0	0	0	0	0	0
370	50	1	67.5	1	1	0	0	0	0	78	9.1	104.337	597	61	4.32	0.88	2.58	1.47	14.47	0.96	0.98	0.87	0.99	0.74	0.99	1	0	0	0	1	2	3	38	3.5	23	0	0	0	0	0
371	38	1	85	1	1	1	0	0	0	106	5.6	56.906	506	63	5.18	1.43	3.47	1.28	5.63	0.83	0.98	0.99	0.99	0.66	0.99	1	0	0	0	1	1	3.5	17	0	0	0	0	0	0	0
372	60	1	70	1	0	1	0	0	0	86	5.8	140.121	1258	63	5.67	1.44	3.89	1.47	8.44	0.82	0.98	0.99	0.99	0.5	0.99	1	0	0	0	1	1	3.5	23	0	0	0	0	0	0	0
373	71	1	70	1	0	1	1	0	0	106	6	20.444	1578	63	5.89	1.19	4.17	1.61	8.14	0.87	0.98	0.94	0.99	0.72	0.99	1	0	0	0	1	1	3	18	0	0	0	0	0	0	0
374	50	1	70	0	1	1	0	0	0	85	6.1	1.078	131	63	5.99	5.7	3.15	1.06	7.12	0.93	0.98	0.92	0.99	0.69	0.82	1	0	0	0	0	1	3	26	0	0	0	0	0	0	0
375	56	0.85	62	0	0	1	0	0	0	65	6.8	92.777	2903	52.5	6.34	2.29	4.12	1.44	7.15	0.58	0.98	0.99	0.99	0.75	0.99	1	0	0	0	1	1	3	18	0	0	0	0	0	0	0
376	51	1	80	1	0	1	0	0	0	78	7.1	53.416	223	63	4.94	3.23	2.93	0.97	9.28	0.79	0.79	0.99	0.99	0.74	0.99	1	0	0	0	1	1	3	23	0	0	0	0	0	0	0
377	67	0.85	55	0	1	1	0	0	0	63	10	5.955	1180	63	6.47	1.35	4.81	1.1	9.47	0.88	0.98	0.87	0.99	0.66	0.99	1	0	0	0	1	2	3.5	28	4	28	0	0	0	0	0
378	38	1	88	1	1	1	0	0	0	147	5.5	24.158	207	64	6.06	1.52	4.09	1.28	6.6	0.87	0.85	0.89	0.99	0.58	0.99	1	0	0	0	1	1	3	23	0	0	0	0	0	0	0
379	54	1	73	1	1	1	0	0	0	102	5.6	209.251	2203	56.4	4.7	2.25	2.87	1.12	7.2	0.73	0.98	0.99	0.99	0.71	0.79	1	0	0	0	1	1	3	38	0	0	0	0	0	0	0
380	48	1	94	1	0	1	0	0	0	84	5.9	158.452	257	63	4.16	2.51	2.23	1.19	10.7	0.6	0.98	0.99	0.99	0.87	0.83	1	0	0	0	0	1	3.5	38	0	0	0	0	0	0	0
381	63	1	70	1	1	0	0	0	0	107	5.9	83.986	1831	55	4.28	1.17	2.42	1.42	5.73	0.77	0.98	0.85	0.99	0.92	0.99	1	0	0	1	0	1	4	29	0	0	0	0	0	0	0
382	70	0.85	60	0	0	1	1	0	0	77	6	132.004	7821	34	5.64	1.22	3.52	1.16	5.55	0.69	0.98	0.72	0.99	0.96	0.99	1	0	0	0	1	1	2.75	36	0	0	0	0	0	0	0
383	50	0.85	50	1	0	0	1	0	0	78	5.7	96.993	774	56	3.81	0.83	2.14	1.13	16.73	0.75	0.93	0.83	0.99	0.73	0.99	1	0	0	0	0	1	2.75	28	0	0	0	0	0	0	0
384	75	1	70	0	0	1	1	0	0	119	5.9	95.676	7687	58	3.87	0.83	2.69	0.94	7.04	0.61	0.98	0.91	0.99	0.78	0.99	1	0	0	0	1	3	2.5	33	3	33	3.5	22	0	0	1
385	54	1	63	1	1	1	0	0	0	103	5.6	35.528	1097	69.6	3.8	2.39	1.68	1.44	5.24	0.91	0.98	0.72	0.99	0.66	0.99	1	0	0	0	1	2	3	36	3	24	0	0	0	0	0
386	70	1	63	1	1	0	1	0	0	107	5.7	76.643	3352	47	4.07	1.43	2.33	1.6	4.41	0.54	0.98	0.72	0.99	0.99	0.99	1	0	0	0	1	1	3.5	24	0	0	0	0	0	0	0
387	77	0.85	55	0	1	0	1	0	0	202	5.4	64.088	5552	61	3.47	1.2	1.99	1.33	8.05	0.85	0.83	0.67	0.99	0.74	0.99	1	0	0	0	1	1	2.5	28	0	0	0	0	0	0	0
388	38	1	80	0	1	1	0	0	0	70	5.3	47.949	763	61	4.83	1.77	2.57	0.97	4.05	0.67	0.98	0.81	0.82	0.85	0.99	0	0	0	0	1	1	3.5	33	0	0	0	0	0	0	0
389	54	0.85	55	1	1	1	0	0	0	71	5.6	49.851	1166	61	4.01	1.95	2.01	1.19	6.82	0.93	0.89	0.91	0.99	0.72	0.99	1	0	0	0	1	1	2.75	23	0	0	0	0	0	0	0
390	59	0.85	56	0	1	1	1	0	0	96	5.7	154.328	1251	52	5.87	0.76	3.82	1.94	6.37	0.64	0.98	0.99	0.99	0.86	0.99	1	0	0	0	1	1	2.75	38	0	0	0	0	0	0	0
391	70	0.85	56	0	0	1	1	0	0	71	5.6	4.82	420	63	5.66	1.45	1.08	1.28	5.39	0.58	1	0.99	0.99	0.56	0.99	1	0	0	0	0	1	3	24	0	0	0	0	0	0	0
392	57	1	86	1	1	0	0	0	0	86	5.7	64.364	1697	61	3.46	1.03	1.64	1.44	4.82	0.52	1	0.65	0.99	0.88	0.99	1	0	0	0	0	3	3.5	27	3	36	3.5	24	0	0	0
393	46	1	60	1	1	1	0	0	0	90	7.8	126.881	440	55	5.9	4.7	3.21	0.89	8.86	0.77	1	0.99	0.78	0.57	0.99	1	0	0	0	1	2	2.75	38	3	28	0	0	0	0	0
394	69	0.85	55	1	1	1	0	0	0	60	7.7	7.731	4159	64	4.45	2.32	2.65	1.15	5.5	0.79	1	0.83	0.99	0.81	0.88	1	0	0	0	0	1	2.75	28	0	0	0	0	0	0	0
395	57	1	70	0	0	1	0	0	0	99	5.8	0.336	19	60	4.3	1.75	2.73	1.17	9.93	0.85	1	0.82	0.99	0.62	0.99	1	0	0	0	1	1	3	28	0	0	0	0	0	0	0
396	62	0.85	55	1	1	1	0	0	0	67	5.7	22.713	131	59	8.64	2.54	5.97	1.8	4.49	1	0.99	0.82	0.99	0.66	0.99	1	0	0	0	1	2	2.75	33	3	15	0	0	0	0	0
397	57	1	70	1	1	1	0	0	0	75	11.5	37.029	177	53	5.31	1.07	3.72	1.53	18.96	0.9	0.99	0.84	0.99	0.83	0.99	1	0	0	0	1	1	2.5	23	0	0	0	0	0	0	0
398	68	0.85	44	1	1	1	1	0	0	77	5.6	35.764	1392	63	5.37	1.13	3.68	1.56	8.03	0.79	0.99	0.99	0.99	0.69	0.99	1	0	0	0	1	2	3	28	3.5	28	0	0	0	0	0
399	58	1	70	0	1	1	0	0	0	91	5.6	0.537	30	61	5.4	1.11	3.93	1.33	5.56	0.73	0.99	0.73	0.99	0.99	0.99	0	0	0	0	1	1	2.5	18	0	0	0	0	0	0	0
400	69	1	70	1	1	1	0	0	0	100	5.3	11.627	131	61	4.86	2.02	2.99	1.37	4.58	1	0.81	0.99	0.99	0.62	0.99	1	0	0	0	0	1	2.75	28	0	0	0	0	0	0	0
401	62	0.85	55	1	1	1	1	0	0	90	6	12.676	134	61	5.19	1.82	3.41	0.89	9.81	0.97	0.92	0.83	0.99	0.56	0.99	1	0	0	0	1	2	3	28	4	23	0	0	0	0	0
402	49	1	73	0	1	0	0	0	0	78	6.6	10.965	104	62	4.04	0.58	2.9	1.33	7.92	0.81	0.89	0.99	0.63	0.99	0.99	1	0	0	1	0	1	2.5	39	0	0	0	0	0	0	0
403	55	1	70	1	1	1	1	0	0	362	8.9	54.241	2738	52	3.66	3.13	1.89	0.92	9.77	0.92	0.99	0.99	0.98	0.45	0.99	1	0	1	0	1	1	3	23	0	0	0	0	0	0	0
404	54	1	67	1	0	1	0	0	0	112	6	119.319	2376	62	5	1.23	3.82	1.11	7.34	0.78	0.99	0.99	0.99	0.72	0.99	1	0	0	0	1	1	3.5	28	0	0	0	0	0	0	0
405	70	1	80	0	1	1	0	0	0	79	5.3	143.63	1702	45.9	5.68	1.65	3.73	1.22	4.88	0.58	0.99	0.99	0.99	0.66	0.99	1	0	0	0	1	2	3.5	17	2.5	23	0	0	0	0	0
406	67	0.85	48	0	1	1	1	0	0	95	5.4	76.857	13434	45	4.9	3.21	2.49	1	5.65	0.61	0.69	0.61	0.99	0.99	0.99	1	0	0	0	1	1	3	28	0	0	0	0	0	0	0
407	76	1	70	1	1	0	1	0	0	95	6.1	53.889	1378	63	4.1	0.98	2.7	1.28	5.32	0.84	0.99	0.81	0.99	0.66	0.99	1	0	0	0	1	1	4	33	0	0	0	0	0	0	0
408	60	0.85	55	0	1	1	0	0	0	55	10	28.365	885	51	4.91	2.07	3.73	0.93	13.12	0.88	0.99	0.74	0.99	0.7	0.99	1	0	0	0	1	1	2.75	18	0	0	0	0	0	0	0
409	56	1	75	0	0	1	0	0	0	93	5.5	28.205	2221	51.7	3.85	1.57	2.28	1.03	6.28	0.63	0.92	0.99	0.99	0.93	0.99	1	0	0	0	1	1	3.5	17	0	0	0	0	0	0	0
410	61	1	70	0	0	1	0	0	0	107	5.6	403.32	1928	64	3.4	2.18	1.87	1.07	8.13	0.77	0.99	0.99	0.99	0.73	0.99	1	0	0	0	1	1	4	36	0	0	0	0	0	0	0
411	47	1	70	0	0	1	0	0	0	68	5.4	29.547	33	63	6.12	2.34	2.83	1.35	5.87	0.75	0.99	0.99	0.99	0.59	0.99	1	0	0	0	0	2	3	33	3.5	18	0	0	0	0	0
412	65	0.85	55	1	0	1	0	0	0	67	5.8	656.52	1911	55	5	2.45	2.81	1.5	6.49	0.96	0.99	0.91	0.99	0.71	0.99	1	0	0	0	1	1	2.75	33	0	0	0	0	0	0	0
413	55	1	62	1	0	1	0	0	0	76	8.1	77.095	3860	53	5.79	2.79	4.06	0.95	8.1	0.76	0.78	0.79	0.99	0.76	0.99	1	0	0	0	1	1	3	18	0	0	0	0	0	0	0
414	56	1	65	1	1	1	0	0	0	82	5	5	45.656	54	5.56	0.8	4.02	1.41	6.73	0.62	0.99	0.9	0.73	0.99	0.99	1	0	0	0	1	1	3	29	0	0	0	0	0	0	0
415	73	0.85	57	0	1	0	1	0	0	71	6.8	29.259	6925	54	4.21	0.83	2.58	1.53	9.55	0.71	0.99	0.89	0.99	0.78	0.99	1	0	0	0	1	1	2.5	29	0	0	0	0	0	0	0
416	57	0.85	65	1	0	0	0	0	0	67	5.9	21.403	102	63	4.88	1.28	3.26	1.41	7.02	0.85	0.91	0.99	0.99	0.7	0.99	1	0	0	0	1	1	3	28	0	0	0	0	0	0	0
417	78	0.85	55	0	1	0	1	0	0	91	10.5	122.735	1417	62	3.72	1.24	2.43	1.05	22.82	0.79	0.99	0.78	0.99	0.69	0.99	1	0	0	0	1	1	3	33	0	0	0	0	0	0	0
418	65	1	78	1	1	1	0	0	0	78	5.4	94.026	1092	50.3	5.55	1.09	3.93	1.3	8.49	0.76	0.99	0.89	0.99	0.86	0.99	1	0	0	0	1	1	3	38	0	0	0	0	0	0	0
419	69	1	70	0	0	1	0	0	0	93	6.1	78.889	1562	40	4.64	1.72	3.17	1.05	4.58	0.81	0.99	0.99	0.78	0.79	0.99	1	0	0	0	1	1	4	29	0	0	0	0	0	0	0
420	66	1	70	0	1	1	0	0	0	83	5.5	439.445	6157	43	4.83	1.24	3.42	1.28	11.94	0.69	0.99	0.92	0.99	0.73	0.99	1	0	0	0	1	1	3	36	0	0	0	0	0	0	0
421	61	1	70	1	1	1	0	0	0	88	6.3	1.156	116	63	5.06	0.49	3.14	0.96	8.13	0.76	0.99	0.74	0.99	0.79	0.99	1	0	0	0	1	1	3	38	0	0	0	0	0	0	0
422	61	1	65	0	1	1	0	0	0	86	6.2	43.937	1339	55	6.46	3.27	4.24	1.22	13.39	0.82	0.78	0.67	0.99	0.72	0.99	1	0	0	0	1	1	3	36	0	0	0	0	0	0	0
423	40	1	95	1	1	1	0	0	0	91	5.5	10.222	116	58	5.67	3.97	3.29	1.46	6.79	0.74	0.99	0.99	0.64	0.83	0.99	1	0	0	0	1	2	3.5	17	2.5	33	0	0	0	0	0
424	61	1	70	1	0	0	0	0	0	90	5.8	34.313	220	62	4.06	1.41	2.5	1.37	7.9	0.84	0.99	0.78	0.99	0.68	0.99	1	0	0	0	1	1	3.5	32	0	0	0	0	0	0	0
425	61	0.85	55	0	0	1	0	0	0	55	5.7	20.934	1153	64	4.5	1.8	2.61	1.11	4.82	0.82	0.99	0.99	0.99	0.86	0.99	1	0	0	0	1	1	3	18	0	0	0	0	0	0	0
426	54	1	70	1	0	0	0	0	0	99	5.1	597.95	8734	48	3.42	0.78	1.95	1.45	6.87	0.72	0.99	0.99	0.93	0.99	0.99	1	0	0	0	0	1	3	27	0	0	0	0	0	0	0
427	48	1	70	1	0	1	0	0	0	110	5.8	194.182	690	58	3.35	2.17	2.01	0.94	4.74	0.92	0.99	0.93	0.99	0.81	0.99	1	0	0	0	1	1	2.75	18	0	0	0	0	0	0	0
428	53	1	91	0	0	1	0	0	0	104	6.1	370.633	2443	56	4.3	2.09	2.83	1.03	6.23	0.57	0.99	0.99	0.99	0.85	0.99	1	0	0	0	1	1	2.75	32	0	0	0	0	0	0	0
429	70	0.85	59	1	1	1	0	0	0	70	5.9	63.278	4974	62	5.05	3.19	2.7	1.36	4.82	0.67	0.78	0.99	0.99	0.7	0.99	1	0	0	0	1	1	2.75	28	0	0	0	0	0	0	0
430	35	0.85	45	0	0	1	0	0	0	58	5.1	46.772	574	60	9.67	0.56	7.58	1.61	7.85	0.87	0.79	0.81	0.88	0.69	0.99	1	0	0	0	1	1	3	38	0	0	0	0	0	0	0
431	68	1	70	1	1	0	0	0	0	101	5.8	55.391	873	61	3.47	1.02	2.41	1.23	4.34	0.66	0.99	0.82	0.99	0.85	0.99	1	0	0	0	1	1	3	24	0	0	0	0	0	0	0
432	74	0.85	55	0	1	0	1	0	0	74	6.7	48.798	5683	45	4.87	0.93	3.15	1.51	7.53	0.66	0.99	0.88	0.99	0.99	0.99	1	0	0	0	0	1	3.5	24	0	0	0	0	0	0	0
433	55	1	57.5	1	1	1	0	0	0	81	5.9	101.633	423	61	4.52	1.77	3.38	1.53	8.41	0.78	0.99	0.72	0.99	0.71	0.99	1	0	0	0	1	2	2.5	33	3	22	0	0	0	0	0
434	67	1	70	1	1	0	1	0	0	138	5.5	250.009	6013	54	3.99	1.21	2.69	1.24	6.31	0.71	0.99	0.54	0.99	0.99	0.99	1	0	0	0	1	1	3	15	0	0	0	0	0	0	0
435	57	0.85	55	1	1	1	0	0	0	64	5.8	27.341	310	58	5.07	0.7	3.46	1.72	8.58	0.65	0.99	0.76	0.83	0.85	0.99	1	0	0	0	1	1	2.75	28	0	0	0	0	0	0	0
436	45	1	70	1	1	0	0	0	0	70	5.2	45.043	695	57	4.23	1.19	2.55	1.65	5.36	0.95	0.99	0.99	0.99	0.66	0.99	1	0	1	0	1	1	3.5	24	0	0	0	0	0	0	0
437	58	1	70	1	1	1	0	0	0	86	5.3	5.666	3768	59	6.83	1.75	4.53	1.97	7.53	0.9	0.99	0.99	0.84	0.75	0.99	1	0	0	0	1	1	3	33	0	0	0	0	0	0	0
438	67	1	70	1	1	0	0	0	0	84	5.7	106.635	2693	58	4.79	1.66	2.77	1.64	7.97	0.73	0.65	0.95	0.99	0.82	0.99	1	0	0	0	0	1	2.75	23	0	0	0	0	0	0	0
439	67	0.85	55	0	1	1	1	0	0	86	5.6	122.049	2711	53.1	3	1.71	1.7	0.91	5.7	0.88	0.99	0.99	0.99	0.62	0.99	1	0	0	0	1	1	2.5	33	0	0	0	0	0	0	0
440	55	1	70	0	1	1	0	0	0	114	5.5	140.083	2544	63	7.13	2.42	1.68	1.23	5.41	0.87	0.99	0.72	0.99	0.82	0.99	1	0	0	0	1	1	3.5	22	0	0	0	0	0	0	0
441	61	1	70	0	0	0	1	0	0	120	5.9	113.239	1175	49	3.91	1.69	2.47	1.05	5	0.81	0.99	0.84	0.99	0.69	0.99	1	0	0	0	1	1	4	13	0	0	0	0	0	0	0
442	58	1	70	1	1	0	0	0	0	66	5.7	165.764	1130	52	4.12	1.15	2.32	1.58	6.08	0.66	0.99	0.87	0.99	0.99	0.99	1	0	0	0	1	1	3.5	17	0	0	0	0	0	0	0
443	54	1	55	1	0	0	0	0	0	66	6.6	7.172	275	63	4.28	1.05	2.34	1.98	7.05	0.63	0.99	0.82	0.99	0.68	0.99	1	0	0	0	1	3	3	17	3.5	23	3	33	0	0	0
444	64	0.85	55	0	1	1	0	0	0	56	5.7	11.241	814	61	4.2	2.64	2.39	1.34	5.46	0.67	0.99	0.85	0.99	0.66	0.99	1	0	0	0	1	1	3.5	33	0	0	0	0	0	0	0
445	57	1	70	0	0	1	0	0	0	59	5.4	79.086	1564	60	5.64	1.42	2.13	1.04	4.4	0.82	0.74	0.99	0.74	0.76	0.99	1	0	0	1	1	3	3.5	22	2.75	33	3.5	23	0	0	0
446	73	0.85	75	0	1	1	0	0	0	82	7	18.266	153	56	4.44	2.01	2.81	1.2	6.15	0.56	0.99	0.82	0.99	0.75	0.99	1	0	0	0	1	1	3.5	33	0	0	0	0	0	0	0
447	67	1	70	0	1	1	0	0	0	87	5.5	59.939	1676	51	5.25	0.57	4.02	0.96	9.72	0.93	0.99	0.99	0.99	0.99	0.73	1	0	0	0	1	1	2.5	38	0	0	0	0	0	0	0
448	58	0.85	55	0	0	0	0	0	0	70	5.5	77.838	4968	42	4	0.88	2.62	1.19	8.27	0.59	0.99	0.92	0.99	0.98	0.96	1	0	0	0	1	1	2.5	23	0	0	0	0	0	0	0
449	40	1	100	0	1	1	0	0	0	104	8.1	226.322	853	43	4.58	2.83	2.7	1.71	13.61	0.72	0.99	0.74	0.99	0.96	0.99	1	0	0	0	1	1	2.5	33	0	0	0	0	0	0	0
450	49	0.85	57	0	0	1	0	0	0	61	11	90.765	1343	63	5.98	0.99	2.75	2.21	19.72	0.66	0.99	0.99	0.99	0.95	0.99	1	0	0	0	0	1	3	27	0	0	0	0	0	0	0
451	64	0.85	60	0	1	1	0	0	0	77	6.1	33.421	2218	41.5	5.51	0.78	3.82	1.51	8.9	0.66	0.83	0.83	0.99	0.95	0.99	1	0	0	0	1	1	3	33	0	0	0	0	0	0	0
452	67	0.85	55	0	1	1	1	0	0	75	5.6	200.673	3163	62	5.47	2	3.77	1.31	5.37	0.7	0.99	0.68	0.66	0.61	0.99	1	0	0	0	1	1	3.5	29	0	0	0	0	0	0	0
453	62	1	70	0	1	0	1	0	0	180	8.6	139.971	4151	63	4.7	1.62	2.86	1.11	11.39	0.82	0.85	0.73	0.84	0.72	0.99	1	0	0	0	1	1	3	38	0	0	0	0	0	0	0
454	72	0.85	55	0	1	1	1	0	0	79	7.4	6.073	292	64	9.31	8.29	5.18	1.73	9.7	0.78	0.99	0.74	0.99	0.85	0.99	1	0	0	0	1	1	2.5	23	0	0	0	0	0	0	0
455	65	0.85	33	0	1	0	0	0	0	33	5.4	38.05	643	62	4.04	0.72	2.25	2.02	8.5	0.84	0.99	0.99	0.99	0.83	0.99	1	0	0	0	1	1	2.5	28	0	0	0	0	0	0	0
456	67	0.85	55	0	0	0	0	0	0	54	5.7	110.339	99	61	4.67	0.59	2.73	2.15	8.75	0.97	0.99	0.92	0.99	0.63	0.99	1	0	0	0	1	1	3.5	17	0	0	0	0	0	0	0
457	69	1	85	0	1	1	0	0	0	119	8.8	78.445	873	53	6.59	2.35	4.64	1.43	15.23	0.7	0.99	0.99	0.99	0.83	0.99	1	0	0	0	1	1	3.5	24	0	0	0	0	0	0	0
458	69	0.85	63	0	1	0	0	0	0	68	5.1	14.42	658	60	3.76	0.95	2.77	1.44	4.22	0.82	0.99	0.85	0.93	0.89	0.99	1	0	0	0	1	1	2.5	28	0	0	0	0	0	0	0
459	63	1	65	0	1	1	0	0	0	71	7.6	37.225	800	58	4.66	2.96	2.83	1.08	9.47	0.6	0.99	0.63	0.99	0.83	0.85	1	0	0	0	1	1	2.5	22	0	0	0	0	0	0	0
460	49	1	78	0	1	1	0	0	0	108	7	191.036	667	56	5.85	2.88	3.5	1.51	21.63	0.64	0.85	0.79	0.99	0.76	0.99	1	0	0	1	0	2	2.5	16	2.75	38	0	0	0	0	0
461	63	1	70	0	1	1	0	0	0	82	5.3	398.139	2319	45	7.07	2.55	4.66	1.57	10.32	0.75	0.99	0.84	0.99	0.72	0.99	1	0	0	0	0	2	2.5	33	3	33	0	0	0	0	0
462	52	1	70	1	1	1	0	0	0	65	5.1	19.21	529	63	6.09	0.98	4.81	1.11	5.59	0.87	0.99	0.88	0.99	0.71	0.99	1	0	0	0	1	1	2.5	32	0	0	0	0	0	0	0
463	45	0.85	60	0	0	1	0	0	0	66	8.8	103.874	1582	53.8	6.32	1.75	4.89	1.89	16.68	0.61	0.99	0.91	0.99	1	0.99	1	0	0	0	1	1	3	18	0	0	0	0	0	0	0
464	60	1	60	1	1	1	1	0	0	103	7.8	93.318	3159	60	5.47	5.44	2.85	1.17	7.45	0.72	0.78	0.99	0.75	0.71	0.99	1	0	0	0	1	1	3	38	0	0	0	0	0	0	0
465	66	0.85	55	1	1	1	0	0	0	52	6	169.353	8984	63	4.32	1.93	2.51	1.34	4.78	0.63	0.99	0.99	0.99	0.83	0.99	1	0	0	1	1	2	3	33	3.5	13	0	0	0	0	0
466	61	1	70	1	0	1	0	0	0	80	5.4	115.561	26	47	4.69	1.96	3.4	1.22	5.21	0.65	0.84	0.91	0.99	0.82	0.99	1	0	0	0	1	1	3.5	22	0	0	0	0	0	0	0
467	68	0.85	55	1	1	1	1	0	0	109	5.8	33.186	1156	62	4.9	1.81	3.44	1.3	6.55	0.92	0.83	0.67	0.82	0.76	0.99	1	0	0	0	1	1	2.5	18	0	0	0	0	0	0	0
468	70	1	70	1	1	0	1	0	0	136	6.8	15.971	11206	48	3.89	1.27	2.38	1.07	9.22	0.83	0.83	0.99	0.86	0.72	0.99	1	0	0	0	1	2	3	36	3	18	0	0	0	0	0
469	67	0.85	60	0	1	1	0	0	0	67	9.4	3.855	968	61	6.98	7.2	3.66	1.43	21.65	0.81	0.99	0.74	0.89	0.72	0.99	1	0	0	1	1	1	2.75	38	0	0	0	0	0	0	0
470	49	1	90	0	1	0	0	0	0	98	5.8	67.736	2642	63	3.74	0.98	2.38	1.23	9.01	0.69	0.99	0.72	0.99	0.98	0.71	1	0	0	0	1	1	3	28	0	0	0	0	0	0	0
471	70	0.85	64	1	1	1	1	0	0	93	5.6	21.152	729	61	6.24	1.56	4.83	1.18	5.59	0.92	0.99	0.99	0.99	0.75	0.99	1	0	0	0	1	1	3	24	0	0	0	0	0	0	0
472	69	1	75	1	1	0	0	0	0	90	5.2	63.994	2241	63	4.53	0.7	3.17	1.13	6.98	0.83	0.75	0.99	0.76	0.72	0.99	1	0	0	0	1	1	3	23	0	0	0	0	0	0	0
473	34	1	70	0	0	1	0	0	0	82	5.4	95.973	1044	60	3.97	3.18	2.33	0.98	5.13	0.66	0.99	0.77	0.99	0.98	0.99	1	0	0	0	1	2	2.5	33	3	27	0	0	0	0	0
474	70	1	90	0	1	0	0	0	0	111	7.4	94.375	89	63	3.96	1.41	2.46	1.19	7	0.94	0.99	0.99	0.99	0.67	0.99	0	0	0	0	1	1	3	28	0	0	0	0	0	0	0
475	36	1	70	1	1	1	0	0	0	104	7.7	227.521	3684	51.7	6.74	2.24	4.71	1.12	10.68	0.7	0.99	0.99	0.98	0.73	0.99	1	0	0	0	1	1	3.5	16	0	0	0	0	0	0	0
476	53	1	60	1	0	1	0	0	0	92	7.4	101.893	6759	36	5.3	2.8	2.35	1.84	7.92	0.73	0.73	0.68	0.98	0.79	0.99	1	0	0	1	1	1	3.5	38	0	0	0	0	0	0	0
477	62	1	70	0	1	1	0	0	0	77	5.4	165.003	1132	42.9	6.64	1.58	1.97	1.45	7.55	0.66	0.99	0.9	0.98	0.87	0.99	1	0	0	0	1	2	3.5	33	3.5	33	0	0	0	0	0
478	70	1	70	1	1	0	0	0	0	89	7	10.404	226	63	4.25	0.95	2.59	1.34	14.91	0.77	0.99	0.71	0.98	0.79	0.84	1	0	0	0	1	1	3	15	0	0	0	0	0	0	0
479	64	1	70	0	0	1	0	0	0	89	5.9	222.63	416	53	6.74	0.79	4.63	1.92	9.66	0.94	0.87	0.96	0.98	0.62	0.99	1	0	0	0	0	2	3	33	3.5	33	0	0	0	0	0
480	55	1	70	0	1	1	0	0	0	101	7.3	107.396	15	62	6.31	3.01	3.68	1.66	13.02	0.88	0.85	0.78	0.98	0.71	0.99	1	0	0	0	1	1	3.5	38	0	0	0	0	0	0	0
481	62	1	70	1	1	1	1	0	0	129	5.8	14.832	2327	52.5	2.73	0.9	1.72	0.81	9.35	0.99	0.99	0.99	0.98	0.62	0.99	1	0	0	0	1	2	3.5	28	4	28	0	0	0	0	0
482	57	1	75	1	0	0	0	0	0	79	6.2	2.081	343	63	4.77	1.45	3.25	1.16	8.82	0.77	0.99	0.99	0.71	0.72	0.99	0	0	0	0	1	1	4	24	0	0	0	0	0	0	0
483	60	1	80	0	1	1	0	0	0	71	8.4	130.21	3683	60	5.57	1.14	3.72	1.25	17.15	0.76	0.99	0.73	0.93	0.98	0.99	1	0	0	0	0	2	3.5	15	3	15	0	0	0	0	0
484	54	0.85	55	0	1	1	1	0	0	85	7.2	191.269	16949	56	5.23	2.24	3.21	1.09	11.18	0.72	0.99	0.78	0.86	0.81	0.85	0	0	0	0	1	1	2.5	36	0	0	0	0	0	0	0
485	68	0.85	55	0	1	0	1	0	0	71	5.3	63.749	699	51	4.51	0.95	3.2	1.35	6.67	0.97	0.99	0.64	0.98	0.73	0.99	1	0	0	0	1	1	3	33	0	0	0	0	0	0	0
486	70	1	70	1	1	1	0	0	0	94	7.5	98.39	5478	52	3.78	2.5	2.08	1.02	9.73	0.67	0.86	0.99	0.98	0.75	0.99	1	0	0	0	1	2	2.5	24	3	23	0	0	0	0	0
487	46	1	84	1	1	1	0	0	0	85	6.5	1.795	202	63	4.77	2.36	3.04	1.17	5.69	0.97	0.99	0.63	0.98	0.81	0.99	1	0	0	0	1	1	2.5	18	0	0	0	0	0	0	0
488	64	0.85	55	1	1	0	0	0	0	66	6.8	119.472	1716	62	4.98	1.21	2.66	2.01	12.27	0.83	0.92	0.74	0.98	0.74	0.92	1	0	0	0	1	1	2.75	23	0	0	0	0	0	0	0
489	66	0.85	66	0	1	1	0	0	0	75	7.2	4.827	578	63	6.15	0.72	4.23	1.91	9.23	0.76	0.99	0.75	0.75	0.78	0.99	1	0	0	0	1	1	2.75	20	0	0	0	0	0	0	0
490	61	0.85	55	1	1	1	1	0	0	108	5.7	64.955	1011	62	4.74	1.81	3.21	1.07	5.94	0.93	0.99	0.75	0.98	0.69	0.99	1	0	0	0	1	1	2.5	38	0	0	0	0	0	0	0
491	67	0.85	50	0	0	1	1	0	0	64	5.8	103.08	2651	53	4.19	2.2	2.52	1.21	6.51	0.86	0.99	0.99	0.98	0.82	0.99	1	0	0	0	1	1	3	36	0	0	0	0	0	0	0
492	64	0.85	55	0	1	1	1	0	0	73	9.5	75.233	1101	64	6.45	3.89	3.69	1.09	19.87	0.78	0.99	0.84	0.98	0.72	0.99	1	0	0	0	0	3	2.5	33	3	33	3	27	0	0	0
493	65	0.85	64	1	1	0	0	0	0	49	5.3	63.035	2158	52	4.52	1.27	2.06	1.18	4.29	0.92	0.86	0.84	0.98	0.74	0.87	0	0	0	0	0	1	2.75	36	0	0	0	0	0	0	0
494	83	0.85	40	0	0	1	1	0	0	90	5.6	58.525	331	59	4.72	1.78	2.73	1.6	4.85	0.81	0.99	0.88	0.98	0.74	0.99	1	0	0	0	1	1	3	18	0	0	0	0	0	0	0
495	48	1	70	1	0	0	0	0	0	54	5.4	24.515	46	50	4.23	0.65	3.05	1.41	5.57	0.75	0.74	0.87	0.98	0.88	0.99	1	0	0	0	1	1	3	22	0	0	0	0	0	0	0
496	46	1	70	1	1	0	0	0	0	96	5.4	30.897	338	59	5.02	1.43	3.29	1.47	6.26	0.86	0.99	0.95	0.98	0.89	0.99	1	0	0	0	0	1	4	24	0	0	0	0	0	0	0
497	73	1	70	1	1	1	0	0	0	79	6.8	11.348	2027	56	5.02	1.19	3.38	1.18	7.54	0.73	0.99	0.78	0.98	0.84	0.99	1	0	0	1	1	1	2.75	36	0	0	0	0	0	0	0
498	74	0.85	53	1	1	1	1	0	0	86	7.5	17.23	568	62	5.82	7.19	2.39	1.04	6.68	0.83	0.94	0.99	0.98	0.61	0.99	1	0	0	0	1	2	2.5	24	3.5	15	0	0	0	0	0
499	67	1	68	0	0	1	0	0	0	62	7	56.309	2675	54	6.45	2.16	2.17	1.07	13.02	0.82	0.74	0.79	0.94	0.98	0.99	1	0	0	0	0	1	2.75	15	0	0	0	0	0	0	0
500	43	1	70	1	1	1	0	0	0	75	5.4	13.036	228	58	4.26	4.01	1.96	1.13	4.62	0.66	0.99	0.61	0.98	0.89	0.99	1	0	0	0	0	1	2.5	29	0	0	0	0	0	0	0
501	73	1	80	0	0	1	1	0	0	117	5.6	7.001	18	62	5.19	2.42	3.15	1.44	4.94	0.78	0.99	0.72	0.98	0.74	0.99	1	0	0	0	1	1	3	23	0	0	0	0	0	0	0
502	78	1	70	1	1	1	1	0	0	132	5.7	105.23	4116	53	7.63	3.79	1.29	1.33	5.29	0.88	0.78	0.83	0.98	0.58	0.99	1	0	0	0	1	2	3	28	3	18	0	0	0	0	0
503	71	0.85	75	0	1	1	1	0	0	103	7	67.754	2139	61	5.8	1.79	3.84	1.32	11.18	0.69	0.99	0.77	0.98	0.72	0.99	1	0	0	0	1	2	3	28	3.5	28	0	0	0	0	0
504	51	0.85	55	1	0	1	0	0	0	67	4.9	55.57	1412	53	6.18	2.09	3.95	1.73	5	0.95	0.99	0.94	0.98	0.66	0.99	1	0	0	0	1	1	3.5	23	0	0	0	0	0	0	0
505	55	0.85	72.5	0	1	1	0	0	0	75	6.4	7.64	368	62	5.92	1.39	3.92	1.45	8.2	0.88	0.82	0.63	0.98	0.62	0.99	1	0	0	0	1	1	2	23	0	0	0	0	0	0	0
506	46	0.85	60	0	0	1	1	0	0	124	12.4	24.776	1611	61	3.6	1.96	2.23	0.87	12.82	0.72	0.99	0.73	0.79	0.72	0.99	1	0	0	0	0	3	2.75	33	3	29	2.5	23	0	0	0
507	53	1	70	0	0	1	0	0	0	99	5.6	69.087	299	59	3.81	1.04	2.61	0.95	6.8	0.97	0.99	0.9	0.84	0.78	0.99	1	0	0	0	1	1	3.5	38	0	0	0	0	0	0	0
508	56	1	70	0	1	1	0	0	0	53	5.5	91.131	2760	61	4.17	0.63	2.57	0.86	5.11	0.7	0.99	0.93	0.98	0.85	0.99	1	0	0	0	1	1	3	22	0	0	0	0	0	0	0
509	65	0.85	55	1	1	1	1	0	0	88	6.2	19.768	80	64	6.39	0.88	4.68	1.44	11.91	0.85	0.99	0.99	0.98	0.84	0.99	1	0	0	0	1	1	2.75	23	0	0	0	0	0	0	0
510	67	1	70	1	1	1	0	0	0	74	5.6	44.986	1375	62	4.98	1.17	3.54	1.25	7.19	0.78	0.99	0.99	0.72	0.75	0.99	1	0	0	0	0	1	3.5	36	0	0	0	0	0	0	0
511	60	0.85	55	1	0	0	0	0	0	51	5.5	139.738	2493	61	4.71	1.52	3.13	1.14	4.31	0.69	0.99	0.84	0.98	0.96	0.99	1	0	0	0	0	1	3	23	0	0	0	0	0	0	0
512	63	0.85	55	1	1	0	0	0	0	65	5.7	33.596	63	63	4.94	1.29	3.35	1.18	8.39	0.86	0.76	0.74	0.98	0.72	0.99	1	0	0	0	1	2	3	28	3.5	28	0	0	0	0	0
513	71	1	65	0	0	1	0	0	0	76	5.7	80.907	476	56	4.97	1.27	3.46	0.93	5.68	0.78	0.99	0.71	0.98	0.78	0.99	1	0	0	0	1	1	2.5	38	0	0	0	0	0	0	0
514	74	0.85	55	0	0	1	1	0	0	95	5.7	75.703	3043	62	3.41	1.88	2.02	0.73	7.07	0.86	0.99	0.71	0.98	0.84	0.99	1	0	0	0	1	1	2.5	29	0	0	0	0	0	0	0
515	52	0.85	55	0	1	1	0	0	0	80	10.8	20.506	1418	56	4.95	2.11	2.93	1.19	7.07	0.69	0.99	0.75	0.98	0.82	0.99	1	0	0	0	1	3	2.5	36	3	24	2.75	18	0	0	0
516	65	0.85	55	1	1	1	1	0	0	84	5.9	16.215	975	63	5.47	2.08	2.8	0.87	5.33	0.89	0.99	0.93	0.98	0.74	0.99	1	0	0	0	1	1	2.75	23	0	0	0	0	0	0	0
517	66	0.85	57	1	1	1	0	0	0	68	6.3	86.114	818	63	5.31	1.53	3.62	1.04	5.54	0.76	0.73	0.49	0.98	0.74	0.99	1	0	0	0	1	2	3	28	3	28	0	0	0	0	0
518	61	1	67.5	0	0	0	0	0	0	92	5.7	26.95	536	54	4.96	1.04	3.18	1.27	6.11	0.71	0.99	0.99	0.98	0.65	0.99	1	0	0	0	1	1	3	22	0	0	0	0	0	0	0
519	49	0.85	65	0	0	1	0	0	0	69	5.4	70.232	92	46	4.2	2.62	2.04	1.05	4.56	0.72	0.79	0.99	0.98	0.83	0.99	1	0	0	0	1	1	3	33	0	0	0	0	0	0	0
520	45	1	70	1	1	1	0	0	0	99	5.4	183.362	728	43	4.72	2.25	2.99	0.91	4.04	0.74	0.99	0.63	0.98	0.98	0.99	1	0	0	0	1	1	2.5	29	0	0	0	0	0	0	0
521	66	0.85	55	0	1	1	1	0	0	88	5.7	0.897	554	63	5.02	1.7	3.47	0.97	4.99	0.76	0.99	0.99	0.82	0.66	0.99	1	0	0	0	1	4	3.5	28	4	28	2.5	16	3.5	36	0
522	62	1	70	0	1	1	0	0	0	72	5.3	312.482	1103	53	3.66	1.78	1.7	1.24	4.55	0.66	0.99	0.85	0.98	0.98	0.99	1	0	0	0	1	1	3	38	0	0	0	0	0	0	0
523	72	0.85	55	0	1	1	1	0	0	79	5.6	11.437	2268	62	6.01	2.55	3.88	1.12	5.02	0.59	0.99	0.93	0.98	0.98	0.99	1	0	0	0	1	2	3.5	24	4	28	0	0	0	0	0
524	78	0.85	60	0	1	0	1	0	0	79	7.8	10.135	2809	57	4.5	1.16	2.66	1.15	19.08	0.9	0.99	0.91	0.98	1	0.74	1	0	0	0	1	1	2.5	23	0	0	0	0	0	0	0
525	72	0.85	55	0	1	1	1	0	0	81	6.4	29.688	918	61	4.81	2.39	2.97	0.93	4.97	0.97	0.99	0.83	0.98	0.63	0.99	1	0	0	0	1	2	2.5	23	2.75	28	0	0	0	0	0
526	53	1	70	0	0	1	0	0	0	68	6.3	27.767	328	60	3.93	1.71	2.4	1.05	5.45	0.91	0.99	0.73	1	0.88	0.99	0	0	0	0	0	1	3	23	0	0	0	0	0	0	0
527	50	1	78	0	0	1	0	0	0	86	5.2	38.051	1154	63	6.08	4.58	3.12	1.16	4.94	0.76	0.99	0.72	0.81	0.71	0.99	1	0	0	0	1	2	3.5	33	3.5	33	0	0	0	0	0
528	55	1	70	1	0	0	0	0	0	68	5.1	25.962	45	63	4.89	0.81	3.06	1.45	6.08	0.85	0.99	0.99	1	0.67	1	1	0	0	0	1	1	3.5	38	0	0	0	0	0	0	0
529	63	0.85	55	0	1	0	1	0	0	96	6	249.066	13862	45	4.55	1.19	2.93	1.21	9.45	0.65	0.99	0.73	1	0.77	0.98	1	0	0	1	1	2	2.5	23	3	23	0	0	0	0	0
530	54	1	70	1	1	1	0	0	0	72	5.4	502.614	2536	63	4.15	0.91	3.11	0.81	4.85	0.67	0.68	0.91	0.81	0.82	0.98	1	0	0	0	1	2	2.5	28	3	36	0	0	0	0	0
531	49	1	70	0	1	0	0	0	0	56	10.9	82.555	472	56	4.6	1.6	2.61	1.61	21.96	0.59	0.99	0.99	1	0.84	0.98	1	0	0	0	1	1	2.75	23	0	0	0	0	0	0	0
532	71	1	70	1	1	1	1	0	0	99	5.7	79.808	448	63	4.91	1.09	3.68	0.84	4.52	0.88	0.99	0.69	1	0.65	0.98	1	0	0	0	1	1	3.5	27	0	0	0	0	0	0	0
533	70	1	70	1	1	1	0	0	0	92	5.7	112.621	3987	61	4.35	2.26	2.72	1.18	5.57	0.63	0.99	0.97	1	0.88	0.98	1	0	0	0	1	2	3.5	28	3.5	23	0	0	0	0	0
534	48	1	70	1	1	1	0	0	0	110	5.5	46.726	744	63	4.18	1.98	2.68	0.8	4.14	0.94	0.99	0.85	1	0.72	0.98	1	0	0	0	1	1	3.5	33	0	0	0	0	0	0	0
535	65	0.85	55	1	1	0	1	0	0	107	5.9	1342.72	5486	40	4.96	1	3.08	1.16	14.76	0.85	0.99	0.73	1	0.86	0.98	1	0	0	0	1	1	2.75	18	0	0	0	0	0	0	0
536	70	1	70	1	1	1	1	0	0	103	5.7	0.854	453	63	3.98	1.63	2.55	0.69	4.45	0.72	0.89	0.92	0.82	0.72	0.98	1	0	0	0	1	1	2.5	23	0	0	0	0	0	0	0
537	45	0.85	62	0	0	1	0	0	0	83	6	47.143	832	64	5.77	1.76	3.93	1.27	6.56	0.9	0.99	0.74	1	0.72	0.98	1	0	0	0	1	1	2.5	33	0	0	0	0	0	0	0
538	46	1	70	1	0	1	0	0	0	100	6.3	157.7	2009	59	4.57	2.55	2.4	1.3	7.63	0.72	0.99	0.99	1	1	0.84	1	0	0	0	1	1	3.5	33	0	0	0	0	0	0	0
539	50	1	70	0	1	1	0	0	0	77	5.8	78.207	411	64	5.29	1.2	3.75	1	6.51	0.83	0.99	0.99	1	0.66	0.98	1	0	0	0	1	2	3	36	3.5	36	0	0	0	0	0
540	54	1	85	1	1	1	0	0	0	82	6	42.164	663	58	4.93	1.76	3.14	0.94	6.57	0.83	0.99	0.83	1	0.72	0.98	1	0	0	0	1	2	3.5	36	4	18	0	0	0	0	0
541	59	0.85	75	1	1	1	0	0	0	53	5.8	69.663	2025	62	6.42	1.65	4.41	1.11	6.55	0.99	0.73	0.86	0.98	0.77	0.98	1	0	0	0	1	1	3	33	0	0	0	0	0	0	0
542	64	0.85	60	0	1	1	1	0	0	102	6.5	90.88	2283	60	4.66	2.37	3.24	0.9	5.77	0.78	0.99	0.91	0.98	0.81	0.98	1	0	0	0	1	2	3.5	28	3.5	23	0	0	0	0	0
543	60	1	63.5	1	0	1	0	0	0	82	6.1	92.079	12	62	5.13	0.49	3	0.84	5.1	0.84	0.99	0.99	0.98	0.57	1	1	0	0	0	1	1	3.5	33	0	0	0	0	0	0	0
544	59	1	80	1	1	0	0	0	0	95	5.9	121.961	1560	55	4.44	1.13	3.03	1.08	5.14	0.69	0.99	0.99	0.98	0.88	0.83	1	0	0	0	1	1	4	33	0	0	0	0	0	0	0
545	49	1	70	1	0	1	0	0	0	85	10.1	64.704	1462	63	3.24	1.32	2.03	0.87	9.49	0.74	0.99	0.99	0.98	0.92	1	1	0	0	0	0	2	3.5	12	3	38	0	0	0	0	0
546	48	1	86	1	1	0	0	0	0	49	8.6	140.62	1285	63	4.86	1.38	3.35	1.29	9.31	0.73	0.99	0.93	0.98	0.82	0.88	1	0	0	0	1	1	3.5	28	0	0	0	0	0	0	0
547	45	1	84	0	0	1	0	0	0	94	5.9	6.952	558	62	6.33	1.31	4.5	1.3	5.2	0.6	0.99	0.99	0.98	0.87	0.98	1	0	0	0	0	2	3	38	3.5	20	0	0	0	0	0
548	60	1	70	1	1	1	0	0	0	75	5.8	169.139	3046	56	5.66	1.11	4.23	1.26	11.21	0.79	0.99	0.72	0.98	0.85	1	1	0	0	0	1	2	3	29	3.5	29	0	0	0	0	0
549	70	0.85	55	0	0	1	0	0	0	58	5.9	103.044	3670	61	4.06	1.51	2.55	0.91	7.59	0.75	0.99	0.99	0.98	0.56	1	1	0	0	0	1	1	4	24	0	0	0	0	0	0	0
550	49	1	68	1	0	1	0	0	0	69	5.5	11.012	350	62	6.2	1.57	4.05	1.07	7.85	0.82	0.99	0.99	0.98	0.91	1	1	0	0	0	1	1	3	38	0	0	0	0	0	0	0
551	59	1	75	1	0	1	0	0	0	69	5.7	17.187	35	62	5.96	1.03	4.41	1.39	6.71	0.92	0.99	0.85	0.98	0.68	1	1	0	0	0	1	1	3.5	33	0	0	0	0	0	0	0
552	67	1	70	1	1	1	0	0	0	82	5.6	16.158	1373	63	5.19	1.91	3.52	1.5	5.41	0.67	0.99	0.72	0.98	0.78	0.79	1	0	0	0	1	1	3.5	33	0	0	0	0	0	0	0
553	62	1	70	1	1	1	0	0	0	76	5.7	35.932	301	59	5.19	0.91	3.52	1.5	5.41	0.75	0.99	0.85	0.98	0.86	0.94	1	0	0	0	1	1	2.5	23	0	0	0	0	0	0	0
554	61	1	80	1	1	1	0	0	0	74	5.6	18.761	636	63	4.17	0.66	3.94	1.17	6.81	0.82	0.99	0.99	0.92	0.69	1	1	0	0	0	1	1	3	23	0	0	0	0	0	0	0
555	70	1	70	0	1	0	0	0	0	89	6.1	6.679	63	60	3.3	0.86	1.93	1.12	4.49	0.89	0.99	0.72	0.98	0.59	0.98	1	0	0	0	1	1	3.5	33	0	0	0	0	0	0	0
556	63	1	78	0	0	0	0	0	0	92	9.8	178.924	80	60	3.55	1.66	2.14	1.07	9.07	0.74	0.99	0.99	0.98	0.84	0.74	1	0	0	0	1	1	3	18	0	0	0	0	0	0	0
557	74	1	70	0	1	1	0	0	0	80	5.3	11.789	616	58	3.28	1.82	1.84	0.96	4.29	0.73	0.99	0.99	0.98	0.88	0.98	1	0	0	0	1	1	3.5	28	0	0	0	0	0	0	0
558	57	1	70	0	1	1	0	0	0	72	6.7	47.797	1020	60	4.13	1.93	2.66	1.06	6.12	0.81	0.99	0.99	0.98	0.61	0.98	1	0	0	0	1	1	3.5	18	0	0	0	0	0	0	0
559	60	1	85	0	1	1	0	0	0	81	10.4	3.669	1011	61	4.75	1.64	3.59	1	3.54	0.85	0.99	0.99	0.98	0.67	0.98	1	0	0	0	1	1	3.5	18	0	0	0	0	0	0	0
560	82	1	70	0	1	1	1	0	0	130	8	199.327	19887	40	2.66	1.42	1.6	0.73	12.51	0.54	0.99	0.88	0.98	0.99	0.98	1	0	0	0	1	1	3.5	18	0	0	0	0	0	0	0
561	41	1	70	0	1	1	0	0	0	77	4.9	12.255	920	60.2	5.71	1.02	4.14	1.46	6.31	0.84	0.99	0.75	0.98	0.82	0.71	1	0	0	0	1	1	3	20	0	0	0	0	0	0	0
562	70	1	70	1	1	0	0	0	0	88	5.9	25.357	835	61	4.22	1.13	3.14	1.1	5.74	0.83	0.99	0.73	0.98	0.63	0.98	1	0	0	0	1	1	3.5	33	0	0	0	0	0	0	0
563	53	1	75	1	1	1	1	0	0	141	12.1	94.991	1971	65	4.81	0.58	3.6	1.16	6.94	0.66	0.99	0.99	0.98	0.6	0.98	1	0	0	0	1	2	3	28	2.75	32	0	0	0	0	0
564	50	1	70	1	1	1	0	0	0	96	5.9	64.295	625	62	5.59	0.82	3.68	1.66	6.35	0.82	0.99	0.69	0.98	0.84	0.72	1	0	0	0	1	1	2.5	28	0	0	0	0	0	0	0
565	42	1	70	0	1	1	0	0	0	112	5.7	8.604	37	63	6.87	1.72	5.17	1.02	6.58	0.68	0.99	0.68	1	0.89	0.98	1	0	0	0	1	1	3.5	33	0	0	0	0	0	0	0
566	73	1	78	1	1	0	1	0	0	129	5.7	23.833	288	59	4.25	0.84	2.54	1.46	4.24	0.7	0.99	0.88	0.99	0.64	0.98	1	0	0	0	1	1	4	23	0	0	0	0	0	0	0
567	79	0.85	55	0	1	0	1	0	0	68	6.9	27.113	6345	58	4.44	1.2	2.95	1.17	7.4	0.83	0.99	0.84	0.99	0.99	0.85	1	0	0	0	1	2	2.5	33	3	33	0	0	0	0	0
568	68	0.85	52	0	1	1	1	0	0	69	5.7	48.713	1333	61	7.3	1.73	5.43	1.29	6.84	0.99	0.75	0.83	0.99	0.62	0.98	1	0	0	0	1	1	3	33	0	0	0	0	0	0	0
569	65	1	80	1	1	1	0	0	0	73	5.4	62.037	409	60.2	4.92	0.61	3.72	1.22	8.12	0.66	0.99	0.84	0.99	0.99	0.98	1	0	0	0	1	2	2.75	33	3	33	0	0	0	0	0
570	71	1	70.5	0	1	1	0	0	0	79	6	15.883	2074	62	5.46	1.29	4.07	1.22	4.42	0.72	0.99	0.7	0.92	0.82	0.98	1	0	0	0	0	1	3	36	0	0	0	0	0	0	0
571	71	1	70	1	1	1	0	0	0	62	5.1	89.942	5476	47	5.16	0.94	3.49	1.52	7.51	0.74	0.99	0.64	0.99	0.84	0.98	1	0	0	0	1	1	3	38	0	0	0	0	0	0	0
572	65	0.85	55	1	1	1	1	0	0	91	5.4	149.249	2468	57	5.06	1.11	3.8	1.07	10.69	0.92	0.99	0.82	0.99	0.57	1	1	0	0	0	1	1	3.5	28	0	0	0	0	0	0	0
573	68	0.85	65	0	1	1	1	0	0	92	5.9	65.897	6600	51	5.1	1.7	2.06	0.75	5.32	0.67	0.99	0.85	0.83	0.92	0.94	0	0	0	0	0	1	2.75	18	0	0	0	0	0	0	0
574	64	1	56	1	0	1	1	0	0	121	6.5	22.645	420	62	4.68	4.07	2.38	0.98	5.07	0.75	0.99	0.99	0.99	0.76	0.99	1	0	0	0	1	2	2.5	28	3	23	0	0	0	0	0
575	63	1	70	1	1	0	0	0	0	83	5.8	161.413	941	56	2.97	1.12	1.77	1.09	4.94	0.58	0.99	0.99	0.99	0.82	0.99	1	0	0	0	1	1	3.5	17	0	0	0	0	0	0	0
576	41	1	70	1	1	1	0	0	0	79	5.1	207.358	441	58	4.82	0.94	3.9	1.14	8.08	0.73	0.99	0.99	0.99	0.8	0.99	1	0	0	0	0	1	3.5	17	0	0	0	0	0	0	0
577	80	0.85	55	0	1	1	1	0	0	128	5.1	59.965	2609	63	6.07	0.92	4.62	1.4	6.77	0.68	0.99	0.99	0.99	0.43	0.99	1	0	0	0	1	3	2.75	28	3.5	23	3.5	33	0	0	0
578	62	1	70	1	1	1	0	0	0	98	7.6	202.968	3462	58	5.67	0.91	4.1	1.2	9.09	0.72	0.75	0.83	0.99	0.68	0.99	1	0	0	0	1	2	2.75	36	3	29	0	0	0	0	0
579	67	1	70	0	1	1	0	0	0	83	5.4	6.057	1501	63	5.15	1.8	3.47	1.18	4.57	0.77	0.99	0.99	0.99	0.74	0.99	1	0	0	0	1	1	3	33	0	0	0	0	0	0	0
580	68	0.85	55	1	1	1	1	0	0	92	6.3	58.809	1244	59	10.17	1.08	7.39	1.09	5.31	0.99	0.99	0.92	0.99	0.66	0.99	1	0	0	0	1	1	3	23	0	0	0	0	0	0	0
581	46	1	60	0	1	1	0	0	0	70	5.3	10.131	437	65	9.95	1.69	7.25	1.38	5.04	0.94	0.72	0.84	0.99	0.85	0.99	1	0	0	0	1	1	3	15	0	0	0	0	0	0	0
582	60	1	70	0	0	0	0	0	0	70	5.6	95.128	3180	46	3.46	0.62	1.69	1.42	5.46	0.63	0.99	0.99	0.99	0.89	0.99	1	0	0	0	1	1	2.75	24	0	0	0	0	0	0	0
583	54	1	76	0	1	1	0	0	0	80	5.3	1.857	38	61	4.83	1.89	3.24	1.4	5.42	0.72	0.99	0.99	0.99	0.84	0.99	1	0	0	0	1	1	3	29	0	0	0	0	0	0	0
584	68	1	70	0	0	1	0	0	0	88	6.4	2.528	112	63	5.27	1.69	3.44	1.02	6.47	0.59	0.99	0.99	0.85	0.82	0.99	1	0	0	0	1	1	3	38	0	0	0	0	0	0	0
585	83	0.85	55	0	0	0	1	0	0	62	5.9	31.682	2918	54	4.19	0.71	2.13	1.06	4.19	0.88	0.99	0.71	0.99	0.92	0.92	1	0	0	0	1	1	2.5	33	0	0	0	0	0	0	0
586	35	1	100	1	1	1	0	0	0	93	6.4	145.909	1377	54	4.21	6.08	1.68	0.7	6.27	0.7	0.99	0.99	0.73	0.99	0.99	1	0	0	0	1	1	4	33	0	0	0	0	0	0	0
587	68	1	66	1	1	1	0	0	0	74	5.5	92.33	1416	56	6.95	2.31	1.77	2.11	4.89	0.69	0.99	0.92	0.78	0.85	0.99	1	0	0	0	1	1	3	15	0	0	0	0	0	0	0
588	70	1	82	0	1	1	0	0	0	99	7.2	440.998	4387	48	4.61	0.71	3.47	1	11.71	0.68	0.99	0.64	0.83	0.66	0.99	1	0	0	0	1	2	3	28	3.5	18	0	0	0	0	0
589	60	1	70	0	0	1	0	0	0	94	6.1	16.227	786	62	5.94	1.82	4.37	0.96	7.94	0.86	0.99	0.99	0.99	0.63	0.99	1	0	0	0	1	1	3	38	0	0	0	0	0	0	0
590	53	1	75	1	1	0	0	0	0	97	6.1	238.651	1330	53	4.83	0.96	3.03	1.28	8.47	0.72	0.99	0.99	0.99	0.72	0.99	1	0	0	0	1	1	4	28	0	0	0	0	0	0	0
591	47	1	70	1	1	1	0	0	0	99	8.8	251.839	759	62	4.37	2.39	2.49	1.08	12.19	0.78	0.99	0.99	0.99	0.82	0.99	1	0	0	0	1	1	3.5	33	0	0	0	0	0	0	0
592	41	1	75	1	1	1	0	0	1	91	13.3	276.941	282	56	6.84	1.65	4.8	1.43	9.26	0.66	0.99	0.99	0.78	0.67	0.77	1	0	0	0	0	1	3.5	29	0	0	0	0	0	0	0
593	76	0.85	55	0	1	1	1	0	0	88	5.9	200.577	1407	56	6.34	2.38	4.18	1.38	8.59	0.74	0.99	0.88	0.99	0.81	0.99	1	0	0	0	1	1	3	28	0	0	0	0	0	0	0
594	51	0.85	55	0	1	0	0	0	0	58	5.7	301.796	154	52	4.71	0.69	3.33	1.2	6.99	0.74	0.99	0.99	0.99	0.89	0.99	1	0	0	0	1	1	3	18	0	0	0	0	0	0	0
595	50	1	74	1	0	1	0	0	0	80	6	104.96	504	63	4.9	1.5	3.5	1	6.97	0.71	0.99	0.75	0.99	0.79	0.99	0	0	0	0	1	1	4	18	0	0	0	0	0	0	0
596	51	1	70	1	0	0	0	0	0	90	5.5	516.036	177756	63	4.18	1.09	3.08	1.06	12.53	0.64	0.99	0.88	0.82	0.99	0.99	1	0	0	0	1	1	3.5	28	0	0	0	0	0	0	0
597	80	0.85	55	0	0	1	0	0	0	91	10.1	1127.53	9096	60	2.53	1.22	1.29	0.9	12.14	0.61	0.99	0.82	0.86	0.58	0.82	1	0	0	0	0	2	2.75	28	3	28	0	0	0	0	0
598	69	0.85	55	0	0	0	0	0	0	86	5.6	34.351	3356	50	4.67	0.37	2.5	2.07	9.47	0.66	0.99	0.81	0.99	0.99	0.99	1	0	0	0	0	1	3	24	0	0	0	0	0	0	0
599	46	1	70	0	1	1	0	0	0	96	6.4	97.727	42	61	5.71	1.57	3.96	1.24	8.48	0.86	0.99	0.64	0.99	0.67	0.74	1	0	0	0	1	1	2.5	29	0	0	0	0	0	0	0
600	64	0.85	55	0	1	1	0	0	0	64	7.6	148.895	24748	55	4.72	4.18	2.12	0.98	11.02	0.59	0.99	0.82	0.99	0.64	0.99	1	0	0	0	0	1	3	18	0	0	0	0	0	0	0
601	81	1	70	0	0	1	0	0	0	85	6.8	100.971	47697	41.7	2.82	1.19	1.42	0.9	6.69	0.63	0.99	0.78	0.72	0.71	0.99	1	0	0	0	1	2	3	28	3	28	0	0	0	0	0
602	55	1	70	1	0	0	0	0	0	69	5.7	135.905	5	62	4.74	1.21	2.73	1.23	7.15	0.83	0.99	0.78	0.99	0.66	0.99	1	0	0	0	0	2	3.5	36	4	36	0	0	0	0	0
603	55	1	70	0	0	1	0	0	0	78	5.4	104.853	2062	62	3.72	1.66	2.29	0.93	5.01	0.76	0.99	0.85	0.84	0.96	0.99	1	0	0	0	1	1	2.5	36	0	0	0	0	0	0	0
604	60	0.85	55	0	1	1	1	0	0	105	5.6	38.083	2331	52.7	5.4	0.89	0.82	1.19	8.28	0.68	0.99	0.99	0.75	0.66	0.99	1	0	0	0	1	2	2.75	28	3	28	0	0	0	0	0
605	54	1	70	1	1	0	0	0	0	85	5.9	21.769	1151	58	3.87	1.54	2.35	1.15	5.11	0.71	0.99	0.81	0.99	0.63	0.99	1	0	0	0	1	2	2.75	28	3.5	28	0	0	0	0	0
606	52	1	72	1	1	1	0	0	0	112	9.4	249.517	747	60.3	7	2.72	3.74	1.34	13.6	0.73	0.65	0.99	0.99	0.78	0.79	1	0	0	0	1	1	3	36	0	0	0	0	0	0	0
607	46	1	75	0	1	0	1	0	0	89	5.6	28.513	278	53	4.77	1.05	2.8	1.46	5.79	0.97	0.99	0.99	0.99	0.68	0.99	1	0	0	0	1	1	3	36	0	0	0	0	0	0	0
608	47	1	80	0	1	1	0	0	0	61	8.8	423.502	470	55	5.76	0.99	3.96	1.62	8.55	0.84	0.99	1	0.99	0.7	0.99	1	0	0	0	1	1	3	23	0	0	0	0	0	0	0
609	63	1	70	0	0	0	0	0	0	83	5.6	69.708	71	56	3.83	0.88	2.65	1.14	7.8	0.99	0.99	0.76	0.99	0.88	0.71	1	0	0	0	1	1	3	29	0	0	0	0	0	0	0
610	65	1	70	0	1	0	0	0	0	57	5.3	90.456	588	62	4.07	1.63	2.26	1.06	4.47	0.72	0.99	0.6	0.99	0.99	0.99	1	0	0	0	1	1	2.5	23	0	0	0	0	0	0	0
611	71	1	70	0	1	0	0	0	0	96	7.5	205.775	4231	63	3.44	0.66	2.18	1.27	12.45	0.63	0.99	0.98	0.99	0.61	0.99	1	0	0	0	1	1	3	23	0	0	0	0	0	0	0
612	64	1	50	1	0	1	0	0	0	118	6.8	178.553	2949	61	4.97	0.44	3.67	1.27	10.37	0.72	0.74	0.62	0.99	0.66	0.99	1	1	0	0	1	2	2.75	28	2.75	28	0	0	0	0	0
613	79	1	70	0	0	1	0	0	0	67	5.9	77.294	2890	59	5.08	1.58	3.6	0.93	5.01	0.88	0.78	0.82	0.99	0.9	0.99	1	0	0	0	1	1	2.5	23	0	0	0	0	0	0	0
614	52	0.85	55	0	1	1	0	0	0	70	10.6	1.074	2974	50	4.27	2.53	2.66	0.78	16.75	0.65	0.99	0.81	0.99	0.7	0.99	1	0	0	0	1	2	2.5	33	3	33	0	0	0	0	0
615	81	1	70	0	1	1	0	0	0	87	9.7	32.171	6464	59	7.33	2.38	4.83	1.6	16.2	0.76	0.72	0.78	0.99	0.99	0.99	1	0	0	0	1	2	3.5	15	2.75	29	0	0	0	0	0
616	63	1	77	0	1	0	0	0	0	70	5.4	97.141	4928	62	4.44	0.95	2.71	1.39	5.81	0.67	0.99	0.78	0.99	0.99	0.99	1	0	0	0	0	2	2.75	33	2.75	29	0	0	0	0	0
617	68	1	70	0	1	1	1	0	0	161	5.5	216.374	1185	61	4.15	1.01	2.88	1.02	7.51	0.84	0.99	0.98	0.75	0.73	0.99	1	0	0	0	1	1	4	29	0	0	0	0	0	0	0
618	76	1	70	0	1	0	1	0	0	92	5.8	680.13	28510	58	4.8	0.7	3.1	1.46	9.32	0.68	0.99	0.98	0.99	0.82	0.73	1	0	0	0	1	1	3	28	0	0	0	0	0	0	0
619	76	1	70	0	0	0	1	0	0	156	6.1	77.61	831	63	4.23	0.75	2.71	1.4	7.18	0.85	0.99	0.84	0.99	0.66	0.99	1	0	0	0	1	1	3	28	0	0	0	0	0	0	0
620	69	1	55	1	1	1	1	0	0	70	5.8	17.786	405	63	5.96	0.87	4.47	1.44	6.53	0.83	0.99	0.71	0.81	0.86	0.99	1	0	0	0	1	1	2.5	34	0	0	0	0	0	0	0
621	79	0.85	60	0	1	0	0	1	0	78	5.5	31.335	1234	60	4.07	1.18	2.32	1.17	4.77	0.67	0.99	0.73	0.99	0.67	0.99	1	0	0	0	1	1	2.5	15	0	0	0	0	0	0	0
622	74	1	70	0	0	1	0	0	0	75	6.1	111.325	745	63	5.73	0.92	3.51	1.51	9.53	0.82	0.99	0.94	0.83	0.65	1	1	0	0	0	0	1	3	18	0	0	0	0	0	0	0
623	72	0.85	60	1	0	1	1	0	0	97	8.4	55.076	1810	55	3.16	2.01	1.71	1.03	17.32	0.84	0.99	0.84	0.99	0.77	1	1	0	0	0	1	1	3.5	24	0	0	0	0	0	0	0
